# Supplementary material for: Ethyl (2E,4Z)-5-diethyl­amino-2-(phenyl­sulfon­yl)penta-2,4-dienoate
Source: Acta Crystallogr Sect E Struct Rep Online. 2012 May 31;68(Pt 6):o1919. doi: 10.1107/S1600536812023483 (PMC3379474; doi:10.1107/S1600536812023483)
Supplement: Supplementary file 1 [file e-68-o1919-sup1.cif]

##############################################################################
#                                                                            #
# This CIF contains the data in a paper accepted for publication in          #
# Acta Crystallographica Section E. It conforms to the requirements of       #
# Notes for Authors for Acta Crystallographica Section E, and has been       #
# peer reviewed under the auspices of the IUCr Commission on Journals.       #
#                                                                            #
# Full details of the Crystallographic Information File format               #
# are given in the paper "The Crystallographic Information File (CIF):       #
# a New Standard Archive File for Crystallography" by S. R. Hall, F. H.      #
# Allen and I. D. Brown [Acta Cryst. (1991), A47, 655-685].                  #
#                                                                            #
# The current version of the core CIF dictionary is obtainable from          #
# ftp://ftp.iucr.org/pub/cif_core.dic.                                       #
#                                                                            #
# Software is freely available for graphical display of the structure(s)     #
# in this CIF. For information consult the CIF software page                 #
# http://www.iucr.org/resources/cif/software.                                #
#                                                                            #
# This file may be used for bona fide research purposes within the           #
# scientific community so long as proper attribution is given to the journal # 
# article from which it was obtained.                                        #
#                                                                            #
##############################################################################
data_global
_audit_creation_method     'form.cif (version 2.0)'
_journal_data_validation_number     ?
_journal_date_recd_electronic     2012-04-04
_journal_date_accepted     2012-05-23
_journal_name_full     'Acta Crystallographica, Section E'
_journal_year     2012
_journal_volume     68
_journal_issue      6
_journal_page_first     o1919
_journal_page_last     o1919
_journal_paper_category     QO
_journal_paper_doi     10.1107/S1600536812023483
_journal_coeditor_code     PK2405
_publ_contact_author_name     'Huang, Xian-Feng'
_publ_contact_author_address
;
School of Pharmaceutical Engineering & Life Science, Changzhou University
Changzhou 213164
People's Republic of China
;
_publ_contact_author_email     'xianfenghh@163.com'
_publ_contact_author_fax     '0086-519-86334579'
_publ_contact_author_phone     '0086-519-86334579'
_publ_section_title
;
Ethyl (2<i>E</i>,4<i>Z</i>)-5-diethylamino-2-(phenylsulfonyl)penta-2,4-dienoate
;
loop_
    _publ_author_name
    _publ_author_address
    'Song, Guo-Qiang'
;
School of Pharmaceutical Engineering and Life Science, Changzhou University
Changzhou 213164
People's Republic of China
;
    'Yu, Pei-Pei'
;
School of Pharmaceutical Engineering and Life Science, Changzhou University
Changzhou 213164
People's Republic of China
;
    'Huang, Xian-Feng'
;
School of Pharmaceutical Engineering and Life Science, Changzhou University
Changzhou 213164
People's Republic of China
;
data_I
_audit_creation_method     SHELXL-97
_chemical_name_systematic
;
Ethyl (2<i>E</i>,4<i>Z</i>)-5-diethylamino-2-(phenylsulfonyl)penta-2,4-dienoate
;
_chemical_name_common     ?
_chemical_formula_moiety     'C17 H23 N O4 S'
_chemical_formula_sum     'C17 H23 N O4 S'
_chemical_formula_iupac     'C17 H23 N O4 S'
_chemical_formula_weight     337.42
_chemical_melting_point     ?
_symmetry_cell_setting     monoclinic
_symmetry_space_group_name_H-M     'P 21/n'
_symmetry_space_group_name_Hall     '-P 2yn'
loop_
    _symmetry_equiv_pos_as_xyz
    'x, y, z'
    '-x+1/2, y+1/2, -z+1/2'
    '-x, -y, -z'
    'x-1/2, -y-1/2, z-1/2'
_cell_length_a     14.489(2)
_cell_length_b     8.2989(12)
_cell_length_c     16.706(3)
_cell_angle_alpha     90.00
_cell_angle_beta     114.313(3)
_cell_angle_gamma     90.00
_cell_volume     1830.6(5)
_cell_formula_units_Z     4
_cell_measurement_reflns_used     3554
_cell_measurement_theta_min     2.67
_cell_measurement_theta_max     25.48
_cell_measurement_temperature     296(2)
_exptl_crystal_description     block
_exptl_crystal_colour     'pale yellow'
_exptl_crystal_size_max     0.28
_exptl_crystal_size_mid     0.24
_exptl_crystal_size_min     0.20
_exptl_crystal_density_diffrn     1.224
_exptl_crystal_density_meas     ?
_exptl_crystal_density_method     'not measured'
_exptl_crystal_F_000     720
_exptl_absorpt_coefficient_mu     0.195
_exptl_absorpt_correction_type     multi-scan
_exptl_absorpt_process_details     '(SADABS; Sheldrick, 2003)'
_exptl_absorpt_correction_T_min     0.669
_exptl_absorpt_correction_T_max     0.746
_exptl_special_details
;
;
_diffrn_ambient_temperature     296(2)
_diffrn_radiation_type     MoK\a
_diffrn_radiation_wavelength     0.71073
_diffrn_radiation_source     'fine-focus sealed tube'
_diffrn_radiation_monochromator     graphite
_diffrn_measurement_device_type     'Bruker APEXII CCD area-detector'
_diffrn_measurement_method     '\f and \w scans'
_diffrn_detector_area_resol_mean     ?
_diffrn_reflns_number     11618
_diffrn_reflns_av_R_equivalents     0.0314
_diffrn_reflns_av_sigmaI/netI     0.0369
_diffrn_reflns_theta_min     1.57
_diffrn_reflns_theta_max     27.64
_diffrn_reflns_theta_full     27.64
_diffrn_measured_fraction_theta_max     0.981
_diffrn_measured_fraction_theta_full     0.981
_diffrn_reflns_limit_h_min     -18
_diffrn_reflns_limit_h_max     18
_diffrn_reflns_limit_k_min     -10
_diffrn_reflns_limit_k_max     10
_diffrn_reflns_limit_l_min     -21
_diffrn_reflns_limit_l_max     19
_diffrn_standards_number     0
_diffrn_standards_interval_count     .
_diffrn_standards_interval_time     .
_diffrn_standards_decay_%     ?
_refine_special_details
;
Refinement of <i>F</i>^2^ against ALL reflections. The weighted <i>R</i>-factor
<i>wR</i> and goodness of fit <i>S</i> are based on <i>F</i>^2^, conventional
<i>R</i>-factors <i>R</i> are based on <i>F</i>, with <i>F</i> set to zero for
negative <i>F</i>^2^. The threshold expression of <i>F</i>^2^ >
\s(<i>F</i>^2^) is used only for calculating <i>R</i>-factors(gt) <i>etc</i>.
and is not relevant to the choice of reflections for refinement.
<i>R</i>-factors based on <i>F</i>^2^ are statistically about twice as large
as those based on <i>F</i>, and <i>R</i>- factors based on ALL data will be
even larger.
;
_reflns_number_total     4183
_reflns_number_gt     2977
_reflns_threshold_expression     I>2\s(I)
_refine_ls_structure_factor_coef     Fsqd
_refine_ls_matrix_type     full
_refine_ls_R_factor_all     0.0835
_refine_ls_R_factor_gt     0.0589
_refine_ls_wR_factor_gt     0.1510
_refine_ls_wR_factor_ref     0.1682
_refine_ls_goodness_of_fit_ref     1.037
_refine_ls_restrained_S_all     1.037
_refine_ls_number_reflns     4183
_refine_ls_number_parameters     211
_refine_ls_number_restraints     0
_refine_ls_hydrogen_treatment     constr
_refine_ls_weighting_scheme     calc
_refine_ls_weighting_details
         'calc w=1/[\s^2^(Fo^2^)+(0.0806P)^2^+0.7143P] where P=(Fo^2^+2Fc^2^)/3'
_atom_sites_solution_hydrogens     geom
_atom_sites_solution_primary     direct
_atom_sites_solution_secondary     difmap
_refine_ls_shift/su_max     0.000
_refine_ls_shift/su_mean     0.000
_refine_diff_density_max     0.468
_refine_diff_density_min     -0.436
_refine_ls_extinction_method     none
_refine_ls_extinction_coef     ?
loop_
    _atom_type_symbol
    _atom_type_description
    _atom_type_scat_dispersion_real
    _atom_type_scat_dispersion_imag
    _atom_type_scat_source
    'C' 'C' 0.0033 0.0016
                         'International Tables Vol C Tables 4.2.6.8 and 6.1.1.4'
    'H' 'H' 0.0000 0.0000
                         'International Tables Vol C Tables 4.2.6.8 and 6.1.1.4'
    'N' 'N' 0.0061 0.0033
                         'International Tables Vol C Tables 4.2.6.8 and 6.1.1.4'
    'O' 'O' 0.0106 0.0060
                         'International Tables Vol C Tables 4.2.6.8 and 6.1.1.4'
    'S' 'S' 0.1246 0.1234
                         'International Tables Vol C Tables 4.2.6.8 and 6.1.1.4'
_computing_data_collection     'APEX2 (Bruker, 2007)'
_computing_cell_refinement     'APEX2 and SAINT (Bruker, 2007)'
_computing_data_reduction     'SAINT (Bruker, 2007)'
_computing_structure_solution     'SHELXTL (Sheldrick, 2008)'
_computing_structure_refinement     'SHELXTL (Sheldrick, 2008)'
_computing_molecular_graphics
                     'SHELXTL (Sheldrick, 2008) and DIAMOND (Brandenburg, 2005)'
_computing_publication_material     'SHELXTL (Sheldrick, 2008)'
loop_
    _atom_site_type_symbol
    _atom_site_label
    _atom_site_fract_x
    _atom_site_fract_y
    _atom_site_fract_z
    _atom_site_U_iso_or_equiv
    _atom_site_adp_type
    _atom_site_calc_flag
    _atom_site_refinement_flags
    _atom_site_occupancy
    _atom_site_symmetry_multiplicity
    _atom_site_disorder_assembly
    _atom_site_disorder_group
    S S1 0.11499(4) 0.59041(7) 0.39164(4) 0.04777(19) Uani d . 1 1 . .
    O O1 0.02067(12) 0.5770(2) 0.40107(12) 0.0639(5) Uani d . 1 1 . .
    O O2 0.12167(17) 0.7075(2) 0.33125(13) 0.0767(6) Uani d . 1 1 . .
    O O3 0.38118(13) 0.6802(3) 0.58018(13) 0.0790(7) Uani d . 1 1 . .
    O O4 0.33628(15) 0.6001(3) 0.44145(14) 0.0809(7) Uani d . 1 1 . .
    N N1 0.22370(15) 0.6412(3) 0.79523(13) 0.0586(5) Uani d . 1 1 . .
    C C1 0.13732(16) 0.3988(3) 0.35660(15) 0.0445(5) Uani d . 1 1 . .
    C C2 0.1630(2) 0.3849(3) 0.28691(19) 0.0635(7) Uani d . 1 1 . .
    H H2A 0.1709 0.4763 0.2581 0.076 Uiso calc R 1 1 . .
    C C3 0.1772(2) 0.2316(4) 0.2595(2) 0.0825(10) Uani d . 1 1 . .
    H H3A 0.1942 0.2202 0.2119 0.099 Uiso calc R 1 1 . .
    C C4 0.1661(2) 0.0986(4) 0.3026(2) 0.0787(9) Uani d . 1 1 . .
    H H4A 0.1764 -0.0032 0.2844 0.094 Uiso calc R 1 1 . .
    C C5 0.1404(3) 0.1130(3) 0.3716(2) 0.0789(9) Uani d . 1 1 . .
    H H5A 0.1338 0.0213 0.4009 0.095 Uiso calc R 1 1 . .
    C C6 0.1240(2) 0.2627(3) 0.39856(18) 0.0623(7) Uani d . 1 1 . .
    H H6A 0.1041 0.2724 0.4446 0.075 Uiso calc R 1 1 . .
    C C7 0.21004(16) 0.6228(3) 0.49653(15) 0.0455(5) Uani d . 1 1 . .
    C C8 0.31330(19) 0.6342(3) 0.50106(17) 0.0572(6) Uani d . 1 1 . .
    C C9 0.4909(2) 0.6711(6) 0.5980(3) 0.1000(12) Uani d . 1 1 . .
    H H9A 0.5311 0.6566 0.6604 0.120 Uiso calc R 1 1 . .
    H H9B 0.5027 0.5796 0.5673 0.120 Uiso calc R 1 1 . .
    C C10 0.5202(4) 0.8158(8) 0.5691(4) 0.153(2) Uani d . 1 1 . .
    H H10A 0.5916 0.8128 0.5836 0.229 Uiso calc R 1 1 . .
    H H10B 0.5053 0.9064 0.5975 0.229 Uiso calc R 1 1 . .
    H H10C 0.4836 0.8258 0.5066 0.229 Uiso calc R 1 1 . .
    C C11 0.18153(17) 0.6212(3) 0.56550(15) 0.0453(5) Uani d . 1 1 . .
    H H11A 0.1130 0.6014 0.5493 0.054 Uiso calc R 1 1 . .
    C C12 0.23716(17) 0.6439(3) 0.65536(15) 0.0480(5) Uani d . 1 1 . .
    H H12A 0.3055 0.6710 0.6780 0.058 Uiso calc R 1 1 . .
    C C13 0.18773(18) 0.6250(3) 0.70915(16) 0.0522(6) Uani d . 1 1 . .
    H H13A 0.1197 0.5969 0.6813 0.063 Uiso calc R 1 1 . .
    C C14 0.1598(3) 0.6048(4) 0.8424(2) 0.0772(9) Uani d . 1 1 . .
    H H14A 0.1037 0.5372 0.8056 0.093 Uiso calc R 1 1 . .
    H H14B 0.1993 0.5447 0.8953 0.093 Uiso calc R 1 1 . .
    C C15 0.1196(3) 0.7509(5) 0.8664(3) 0.1104(14) Uani d . 1 1 . .
    H H15A 0.0789 0.7212 0.8971 0.166 Uiso calc R 1 1 . .
    H H15B 0.0788 0.8094 0.8141 0.166 Uiso calc R 1 1 . .
    H H15C 0.1748 0.8175 0.9035 0.166 Uiso calc R 1 1 . .
    C C16 0.32789(19) 0.6914(3) 0.84751(16) 0.0595(6) Uani d . 1 1 . .
    H H16A 0.3300 0.7548 0.8970 0.071 Uiso calc R 1 1 . .
    H H16B 0.3504 0.7597 0.8119 0.071 Uiso calc R 1 1 . .
    C C17 0.3990(3) 0.5521(4) 0.8809(3) 0.0984(11) Uani d . 1 1 . .
    H H17A 0.4649 0.5909 0.9193 0.148 Uiso calc R 1 1 . .
    H H17B 0.4034 0.4962 0.8323 0.148 Uiso calc R 1 1 . .
    H H17C 0.3744 0.4799 0.9126 0.148 Uiso calc R 1 1 . .
loop_
    _atom_site_aniso_label
    _atom_site_aniso_U_11
    _atom_site_aniso_U_22
    _atom_site_aniso_U_33
    _atom_site_aniso_U_12
    _atom_site_aniso_U_13
    _atom_site_aniso_U_23
    S1 0.0517(3) 0.0390(3) 0.0470(3) 0.0037(2) 0.0147(2) -0.0007(2)
    O1 0.0429(9) 0.0721(12) 0.0661(11) 0.0088(8) 0.0118(8) -0.0138(9)
    O2 0.1097(16) 0.0469(10) 0.0628(12) 0.0035(10) 0.0246(11) 0.0143(9)
    O3 0.0504(10) 0.1203(18) 0.0705(12) -0.0272(11) 0.0292(9) -0.0313(12)
    O4 0.0694(12) 0.1177(18) 0.0694(12) -0.0237(11) 0.0426(10) -0.0264(12)
    N1 0.0557(12) 0.0719(14) 0.0515(12) -0.0186(10) 0.0256(10) -0.0151(10)
    C1 0.0456(11) 0.0395(11) 0.0466(12) -0.0035(9) 0.0172(9) -0.0058(9)
    C2 0.0724(17) 0.0638(16) 0.0657(16) -0.0099(13) 0.0399(14) -0.0077(13)
    C3 0.088(2) 0.092(2) 0.090(2) -0.0117(18) 0.0583(19) -0.0339(19)
    C4 0.0771(19) 0.0543(16) 0.112(3) -0.0126(14) 0.0456(19) -0.0323(17)
    C5 0.095(2) 0.0443(15) 0.104(2) -0.0059(14) 0.047(2) -0.0028(15)
    C6 0.0828(19) 0.0460(13) 0.0643(16) -0.0011(12) 0.0366(14) 0.0006(12)
    C7 0.0447(11) 0.0422(11) 0.0499(12) -0.0043(9) 0.0197(10) -0.0079(9)
    C8 0.0533(13) 0.0644(15) 0.0590(15) -0.0143(12) 0.0284(12) -0.0131(12)
    C9 0.0607(18) 0.154(4) 0.091(2) -0.019(2) 0.0365(18) -0.023(3)
    C10 0.114(4) 0.185(6) 0.178(5) -0.061(4) 0.079(4) -0.030(4)
    C11 0.0413(11) 0.0406(11) 0.0544(13) -0.0010(9) 0.0203(10) -0.0077(10)
    C12 0.0435(11) 0.0493(12) 0.0522(13) -0.0061(10) 0.0205(10) -0.0104(10)
    C13 0.0470(12) 0.0545(14) 0.0549(13) -0.0104(10) 0.0208(10) -0.0143(11)
    C14 0.082(2) 0.092(2) 0.0699(18) -0.0248(17) 0.0428(16) -0.0180(16)
    C15 0.102(3) 0.121(3) 0.137(3) -0.019(2) 0.079(3) -0.033(3)
    C16 0.0630(15) 0.0623(16) 0.0482(13) -0.0171(12) 0.0177(11) -0.0118(12)
    C17 0.080(2) 0.078(2) 0.115(3) -0.0047(18) 0.018(2) 0.005(2)
_geom_special_details
;
All e.s.d.'s (except the e.s.d. in the dihedral angle between two l.s. planes)
are estimated using the full covariance matrix. The cell e.s.d.'s are taken
into account individually in the estimation of e.s.d.'s in distances, angles
and torsion angles; correlations between e.s.d.'s in cell parameters are only
used when they are defined by crystal symmetry. An approximate (isotropic)
treatment of cell e.s.d.'s is used for estimating e.s.d.'s involving l.s.
planes.
;
loop_
    _geom_bond_atom_site_label_1
    _geom_bond_atom_site_label_2
    _geom_bond_site_symmetry_2
    _geom_bond_distance
    _geom_bond_publ_flag
    S1 O2 . 1.4324(19) ?
    S1 O1 . 1.4429(18) ?
    S1 C7 . 1.747(2) ?
    S1 C1 . 1.770(2) ?
    O3 C8 . 1.338(3) ?
    O3 C9 . 1.494(4) ?
    O4 C8 . 1.206(3) ?
    N1 C13 . 1.319(3) ?
    N1 C16 . 1.459(3) ?
    N1 C14 . 1.473(3) ?
    C1 C2 . 1.365(3) ?
    C1 C6 . 1.384(3) ?
    C2 C3 . 1.396(4) ?
    C2 H2A . 0.9300 ?
    C3 C4 . 1.363(5) ?
    C3 H3A . 0.9300 ?
    C4 C5 . 1.355(5) ?
    C4 H4A . 0.9300 ?
    C5 C6 . 1.375(4) ?
    C5 H5A . 0.9300 ?
    C6 H6A . 0.9300 ?
    C7 C11 . 1.375(3) ?
    C7 C8 . 1.470(3) ?
    C9 C10 . 1.423(7) ?
    C9 H9A . 0.9700 ?
    C9 H9B . 0.9700 ?
    C10 H10A . 0.9600 ?
    C10 H10B . 0.9600 ?
    C10 H10C . 0.9600 ?
    C11 C12 . 1.394(3) ?
    C11 H11A . 0.9300 ?
    C12 C13 . 1.369(3) ?
    C12 H12A . 0.9300 ?
    C13 H13A . 0.9300 ?
    C14 C15 . 1.471(5) ?
    C14 H14A . 0.9700 ?
    C14 H14B . 0.9700 ?
    C15 H15A . 0.9600 ?
    C15 H15B . 0.9600 ?
    C15 H15C . 0.9600 ?
    C16 C17 . 1.495(4) ?
    C16 H16A . 0.9700 ?
    C16 H16B . 0.9700 ?
    C17 H17A . 0.9600 ?
    C17 H17B . 0.9600 ?
    C17 H17C . 0.9600 ?
loop_
    _geom_angle_atom_site_label_1
    _geom_angle_atom_site_label_2
    _geom_angle_atom_site_label_3
    _geom_angle_site_symmetry_1
    _geom_angle_site_symmetry_3
    _geom_angle
    _geom_angle_publ_flag
    O2 S1 O1 . . 118.10(12) ?
    O2 S1 C7 . . 110.37(12) ?
    O1 S1 C7 . . 107.05(11) ?
    O2 S1 C1 . . 107.58(11) ?
    O1 S1 C1 . . 106.07(11) ?
    C7 S1 C1 . . 107.10(10) ?
    C8 O3 C9 . . 118.1(2) ?
    C13 N1 C16 . . 121.9(2) ?
    C13 N1 C14 . . 120.6(2) ?
    C16 N1 C14 . . 117.5(2) ?
    C2 C1 C6 . . 120.5(2) ?
    C2 C1 S1 . . 120.57(19) ?
    C6 C1 S1 . . 118.88(18) ?
    C1 C2 C3 . . 119.0(3) ?
    C1 C2 H2A . . 120.5 ?
    C3 C2 H2A . . 120.5 ?
    C4 C3 C2 . . 120.0(3) ?
    C4 C3 H3A . . 120.0 ?
    C2 C3 H3A . . 120.0 ?
    C5 C4 C3 . . 120.7(3) ?
    C5 C4 H4A . . 119.6 ?
    C3 C4 H4A . . 119.6 ?
    C4 C5 C6 . . 120.2(3) ?
    C4 C5 H5A . . 119.9 ?
    C6 C5 H5A . . 119.9 ?
    C5 C6 C1 . . 119.5(3) ?
    C5 C6 H6A . . 120.3 ?
    C1 C6 H6A . . 120.3 ?
    C11 C7 C8 . . 127.5(2) ?
    C11 C7 S1 . . 117.03(17) ?
    C8 C7 S1 . . 115.27(17) ?
    O4 C8 O3 . . 122.8(2) ?
    O4 C8 C7 . . 124.3(2) ?
    O3 C8 C7 . . 112.8(2) ?
    C10 C9 O3 . . 109.3(4) ?
    C10 C9 H9A . . 109.8 ?
    O3 C9 H9A . . 109.8 ?
    C10 C9 H9B . . 109.8 ?
    O3 C9 H9B . . 109.8 ?
    H9A C9 H9B . . 108.3 ?
    C9 C10 H10A . . 109.5 ?
    C9 C10 H10B . . 109.5 ?
    H10A C10 H10B . . 109.5 ?
    C9 C10 H10C . . 109.5 ?
    H10A C10 H10C . . 109.5 ?
    H10B C10 H10C . . 109.5 ?
    C7 C11 C12 . . 131.4(2) ?
    C7 C11 H11A . . 114.3 ?
    C12 C11 H11A . . 114.3 ?
    C13 C12 C11 . . 117.7(2) ?
    C13 C12 H12A . . 121.2 ?
    C11 C12 H12A . . 121.2 ?
    N1 C13 C12 . . 128.7(2) ?
    N1 C13 H13A . . 115.7 ?
    C12 C13 H13A . . 115.7 ?
    C15 C14 N1 . . 112.5(3) ?
    C15 C14 H14A . . 109.1 ?
    N1 C14 H14A . . 109.1 ?
    C15 C14 H14B . . 109.1 ?
    N1 C14 H14B . . 109.1 ?
    H14A C14 H14B . . 107.8 ?
    C14 C15 H15A . . 109.5 ?
    C14 C15 H15B . . 109.5 ?
    H15A C15 H15B . . 109.5 ?
    C14 C15 H15C . . 109.5 ?
    H15A C15 H15C . . 109.5 ?
    H15B C15 H15C . . 109.5 ?
    N1 C16 C17 . . 112.8(2) ?
    N1 C16 H16A . . 109.0 ?
    C17 C16 H16A . . 109.0 ?
    N1 C16 H16B . . 109.0 ?
    C17 C16 H16B . . 109.0 ?
    H16A C16 H16B . . 107.8 ?
    C16 C17 H17A . . 109.5 ?
    C16 C17 H17B . . 109.5 ?
    H17A C17 H17B . . 109.5 ?
    C16 C17 H17C . . 109.5 ?
    H17A C17 H17C . . 109.5 ?
    H17B C17 H17C . . 109.5 ?
loop_
    _geom_torsion_atom_site_label_1
    _geom_torsion_atom_site_label_2
    _geom_torsion_atom_site_label_3
    _geom_torsion_atom_site_label_4
    _geom_torsion_site_symmetry_1
    _geom_torsion_site_symmetry_2
    _geom_torsion_site_symmetry_3
    _geom_torsion_site_symmetry_4
    _geom_torsion
    _geom_torsion_publ_flag
    O2 S1 C1 C2 . . . . 4.3(2) ?
    O1 S1 C1 C2 . . . . 131.5(2) ?
    C7 S1 C1 C2 . . . . -114.4(2) ?
    O2 S1 C1 C6 . . . . -172.9(2) ?
    O1 S1 C1 C6 . . . . -45.7(2) ?
    C7 S1 C1 C6 . . . . 68.4(2) ?
    C6 C1 C2 C3 . . . . -1.0(4) ?
    S1 C1 C2 C3 . . . . -178.2(2) ?
    C1 C2 C3 C4 . . . . -0.5(5) ?
    C2 C3 C4 C5 . . . . 0.7(5) ?
    C3 C4 C5 C6 . . . . 0.7(5) ?
    C4 C5 C6 C1 . . . . -2.2(5) ?
    C2 C1 C6 C5 . . . . 2.4(4) ?
    S1 C1 C6 C5 . . . . 179.6(2) ?
    O2 S1 C7 C11 . . . . 132.99(19) ?
    O1 S1 C7 C11 . . . . 3.2(2) ?
    C1 S1 C7 C11 . . . . -110.18(18) ?
    O2 S1 C7 C8 . . . . -52.3(2) ?
    O1 S1 C7 C8 . . . . 177.97(18) ?
    C1 S1 C7 C8 . . . . 64.6(2) ?
    C9 O3 C8 O4 . . . . -7.0(5) ?
    C9 O3 C8 C7 . . . . 170.3(3) ?
    C11 C7 C8 O4 . . . . 163.0(3) ?
    S1 C7 C8 O4 . . . . -11.1(4) ?
    C11 C7 C8 O3 . . . . -14.3(4) ?
    S1 C7 C8 O3 . . . . 171.59(19) ?
    C8 O3 C9 C10 . . . . 86.6(4) ?
    C8 C7 C11 C12 . . . . 6.7(4) ?
    S1 C7 C11 C12 . . . . -179.3(2) ?
    C7 C11 C12 C13 . . . . -176.0(2) ?
    C16 N1 C13 C12 . . . . 2.6(4) ?
    C14 N1 C13 C12 . . . . -175.8(3) ?
    C11 C12 C13 N1 . . . . -179.4(2) ?
    C13 N1 C14 C15 . . . . -101.9(3) ?
    C16 N1 C14 C15 . . . . 79.6(4) ?
    C13 N1 C16 C17 . . . . -91.9(3) ?
    C14 N1 C16 C17 . . . . 86.6(3) ?
loop_
    _geom_hbond_atom_site_label_D
    _geom_hbond_atom_site_label_H
    _geom_hbond_atom_site_label_A
    _geom_hbond_site_symmetry_A
    _geom_hbond_distance_DH
    _geom_hbond_distance_HA
    _geom_hbond_distance_DA
    _geom_hbond_angle_DHA
    C13 H13A O1 3_566 0.93 2.41 3.277(3) 155.1
_iucr_refine_instructions_details
;
TITL x in P2(1)/n
CELL 0.71073  14.4886   8.2989  16.7063  90.000 114.313  90.000
ZERR    4.00   0.0020   0.0012   0.0025   0.000   0.003   0.000
LATT 1
SYMM 0.5-X, 0.5+Y, 0.5-Z
SFAC C  H  N  O  S
UNIT 68 92 4 16 4
L.S. 14
ACTA
BOND $H
FMAP 2
PLAN 20
CONF
htab c2 o2
htab c11 o1
htab c12 o3
htab c13 o1_$1
eqiv $1 -x, 1-y, 1-z
mpla 6 c1 c2 c3 c4 c5 c6 s1
mpla 8 s1 c7 c11 c12 c13 n1 c14 c16 c8
mpla 4 c7 c8 o3 o4
TEMP 23.000
WGHT    0.080600    0.714300
FVAR       0.17429
S1    5    0.114994    0.590407    0.391640    11.00000    0.05170    0.03899 =
         0.04705   -0.00065    0.01471    0.00366
O1    4    0.020674    0.576972    0.401066    11.00000    0.04287    0.07206 =
         0.06614   -0.01379    0.01178    0.00875
O2    4    0.121675    0.707489    0.331251    11.00000    0.10966    0.04688 =
         0.06282    0.01431    0.02456    0.00351
O3    4    0.381183    0.680248    0.580180    11.00000    0.05045    0.12033 =
         0.07046   -0.03135    0.02915   -0.02718
O4    4    0.336275    0.600127    0.441452    11.00000    0.06940    0.11773 =
         0.06938   -0.02641    0.04261   -0.02369
N1    3    0.223699    0.641199    0.795231    11.00000    0.05571    0.07191 =
         0.05154   -0.01508    0.02557   -0.01858
C1    1    0.137316    0.398752    0.356602    11.00000    0.04560    0.03952 =
         0.04656   -0.00578    0.01724   -0.00354
C2    1    0.163009    0.384926    0.286915    11.00000    0.07239    0.06377 =
         0.06566   -0.00765    0.03995   -0.00993
AFIX  43
H2A   2    0.170942    0.476287    0.258127    11.00000   -1.20000
AFIX   0
C3    1    0.177188    0.231580    0.259532    11.00000    0.08772    0.09155 =
         0.08984   -0.03390    0.05830   -0.01169
AFIX  43
H3A   2    0.194185    0.220184    0.211876    11.00000   -1.20000
AFIX   0
C4    1    0.166132    0.098571    0.302607    11.00000    0.07707    0.05435 =
         0.11153   -0.03234    0.04562   -0.01259
AFIX  43
H4A   2    0.176352   -0.003236    0.284438    11.00000   -1.20000
AFIX   0
C5    1    0.140412    0.112990    0.371627    11.00000    0.09490    0.04434 =
         0.10376   -0.00281    0.04715   -0.00593
AFIX  43
H5A   2    0.133849    0.021317    0.400878    11.00000   -1.20000
AFIX   0
C6    1    0.123984    0.262698    0.398559    11.00000    0.08285    0.04604 =
         0.06433    0.00056    0.03664   -0.00113
AFIX  43
H6A   2    0.104066    0.272440    0.444622    11.00000   -1.20000
AFIX   0
C7    1    0.210038    0.622799    0.496530    11.00000    0.04471    0.04216 =
         0.04988   -0.00791    0.01973   -0.00429
C8    1    0.313303    0.634204    0.501064    11.00000    0.05332    0.06438 =
         0.05905   -0.01312    0.02838   -0.01431
C9    1    0.490907    0.671076    0.597993    11.00000    0.06074    0.15352 =
         0.09089   -0.02290    0.03652   -0.01869
AFIX  23
H9A   2    0.531087    0.656574    0.660411    11.00000   -1.20000
H9B   2    0.502673    0.579587    0.567276    11.00000   -1.20000
AFIX   0
C10   1    0.520223    0.815794    0.569063    11.00000    0.11418    0.18488 =
         0.17805   -0.03017    0.07903   -0.06101
AFIX 137
H10A  2    0.591574    0.812825    0.583594    11.00000   -1.50000
H10B  2    0.505303    0.906366    0.597481    11.00000   -1.50000
H10C  2    0.483564    0.825811    0.506598    11.00000   -1.50000
AFIX   0
C11   1    0.181530    0.621194    0.565500    11.00000    0.04135    0.04060 =
         0.05443   -0.00773    0.02032   -0.00100
AFIX  43
H11A  2    0.112999    0.601434    0.549332    11.00000   -1.20000
AFIX   0
C12   1    0.237161    0.643939    0.655359    11.00000    0.04352    0.04927 =
         0.05215   -0.01036    0.02053   -0.00613
AFIX  43
H12A  2    0.305469    0.671039    0.677999    11.00000   -1.20000
AFIX   0
C13   1    0.187726    0.624991    0.709147    11.00000    0.04696    0.05455 =
         0.05487   -0.01425    0.02082   -0.01038
AFIX  43
H13A  2    0.119684    0.596943    0.681264    11.00000   -1.20000
AFIX   0
C14   1    0.159759    0.604751    0.842359    11.00000    0.08165    0.09161 =
         0.06989   -0.01803    0.04284   -0.02479
AFIX  23
H14A  2    0.103684    0.537195    0.805577    11.00000   -1.20000
H14B  2    0.199289    0.544656    0.895254    11.00000   -1.20000
AFIX   0
C15   1    0.119581    0.750915    0.866368    11.00000    0.10232    0.12113 =
         0.13697   -0.03273    0.07864   -0.01926
AFIX 137
H15A  2    0.078923    0.721211    0.897147    11.00000   -1.50000
H15B  2    0.078820    0.809389    0.814124    11.00000   -1.50000
H15C  2    0.174775    0.817543    0.903503    11.00000   -1.50000
AFIX   0
C16   1    0.327890    0.691417    0.847509    11.00000    0.06295    0.06233 =
         0.04819   -0.01182    0.01774   -0.01706
AFIX  23
H16A  2    0.329955    0.754770    0.897012    11.00000   -1.20000
H16B  2    0.350417    0.759703    0.811923    11.00000   -1.20000
AFIX   0
C17   1    0.399015    0.552137    0.880909    11.00000    0.08019    0.07849 =
         0.11461    0.00514    0.01796   -0.00468
AFIX 137
H17A  2    0.464894    0.590874    0.919293    11.00000   -1.50000
H17B  2    0.403382    0.496213    0.832285    11.00000   -1.50000
H17C  2    0.374434    0.479903    0.912592    11.00000   -1.50000
HKLF 4
REM  x in P2(1)/n
REM R1 =  0.0589 for   2977 Fo > 4sig(Fo)  and  0.0835 for all   4183 data
REM    211 parameters refined using      0 restraints
END
WGHT      0.0804      0.7147
REM Highest difference peak  0.468,  deepest hole -0.436,  1-sigma level  0.071
Q1    1   0.3508  0.7801  0.5483  11.00000  0.05    0.47
Q2    1   0.4534  0.7912  0.5692  11.00000  0.05    0.43
Q3    1   0.3011  0.7176  0.4229  11.00000  0.05    0.31
Q4    1   0.1596  0.3309  0.2187  11.00000  0.05    0.25
Q5    1   0.1259  0.4835  0.3755  11.00000  0.05    0.22
Q6    1   0.3869  0.4202  0.8831  11.00000  0.05    0.20
Q7    1   0.3399  0.8403  0.4725  11.00000  0.05    0.19
Q8    1   0.5312  0.7586  0.6580  11.00000  0.05    0.19
Q9    1   0.3187  0.3825  0.9706  11.00000  0.05    0.19
Q10   1   0.1613  0.8554  1.0187  11.00000  0.05    0.17
Q11   1   0.1828  0.4101  0.3412  11.00000  0.05    0.17
Q12   1   0.1939  0.3378  0.1675  11.00000  0.05    0.17
Q13   1   0.1217  0.3427  0.1242  11.00000  0.05    0.17
Q14   1   0.1134  0.4053  0.1627  11.00000  0.05    0.17
Q15   1   0.1216  0.3273  0.3599  11.00000  0.05    0.17
Q16   1   0.2759  0.7209  0.4856  11.00000  0.05    0.16
Q17   1   0.0257  0.4918  0.4184  11.00000  0.05    0.16
Q18   1   0.2094 -0.0819  0.3246  11.00000  0.05    0.16
Q19   1   0.1770  0.3323  0.4091  11.00000  0.05    0.16
Q20   1   0.2184  0.3587  0.4983  11.00000  0.05    0.16
;
