# Supplementary material for: Ethyl (2E,4Z)-5-diethyl­amino-2-(phenyl­sulfon­yl)penta-2,4-dienoate
Source: Acta Crystallogr Sect E Struct Rep Online. 2012 May 31;68(Pt 6):o1919. doi: 10.1107/S1600536812023483 (PMC3379474; doi:10.1107/S1600536812023483)
Supplement: Supplementary file 2 [file e-68-o1919-Isup2.hkl]

# 
# h,k,l, Fc-squared, Fo-squared, sigma(Fo-squared) and status flag 
# 
data_I
_shelx_title ' I in P2(1)/n' 
_shelx_refln_list_code          4 
_shelx_F_calc_maximum      216.69 
_exptl_crystal_F_000       720.00 
_reflns_d_resolution_high  0.7659 
 
loop_ 
 _symmetry_equiv_pos_as_xyz 
 'x, y, z' 
 '-x+1/2, y+1/2, -z+1/2' 
 '-x, -y, -z' 
 'x-1/2, -y-1/2, z-1/2' 
 
_cell_length_a    14.4886 
_cell_length_b     8.2989 
_cell_length_c    16.7063 
_cell_angle_alpha  90.000 
_cell_angle_beta  114.313 
_cell_angle_gamma  90.000 
 
_shelx_F_squared_multiplier     1.000 
 
loop_ 
 _refln_index_h 
 _refln_index_k 
 _refln_index_l 
 _refln_F_squared_calc 
 _refln_F_squared_meas 
 _refln_F_squared_sigma 
 _refln_observed_status 
   2   0   0     7484.79     6985.40    205.51 o 
   4   0   0    18457.91    17324.07    292.93 o 
   6   0   0     6894.64     7498.84    157.51 o 
   8   0   0     1689.96     1601.38     53.66 o 
  10   0   0      370.41      332.91      9.51 o 
  12   0   0       47.69       59.58      6.58 o 
  14   0   0      182.71      192.90     11.85 o 
  16   0   0       34.60       36.21      7.24 o 
   1   1   0     2167.37     2358.63     22.62 o 
   2   1   0      470.50      555.56      6.68 o 
   3   1   0      225.04      249.35      6.18 o 
   4   1   0     1716.15     1886.46     30.03 o 
   5   1   0      148.41      165.92     13.58 o 
   6   1   0      464.98      548.14     13.74 o 
   7   1   0        2.60        5.69      1.06 o 
   8   1   0      974.56      805.70     17.81 o 
   9   1   0      763.91      734.82     16.75 o 
  10   1   0      514.10      515.53     10.51 o 
  11   1   0       87.28       93.29      4.50 o 
  12   1   0        7.36       10.84      3.00 o 
  13   1   0       58.07       54.45      5.00 o 
  14   1   0        0.45        1.98      3.03 o 
  15   1   0        0.06        1.01      3.00 o 
  16   1   0        3.37       -2.03      4.61 o 
  17   1   0        4.90        6.63      3.79 o 
   0   2   0     2718.57     3243.46     48.65 o 
   1   2   0    46955.07    28681.22   1217.39 o 
   2   2   0      231.07      273.78      4.86 o 
   3   2   0      312.07      228.68      4.94 o 
   4   2   0      121.30      122.09      4.17 o 
   5   2   0     1014.79      908.59     15.26 o 
   6   2   0       28.08       44.84      2.50 o 
   7   2   0       18.88       16.63      1.94 o 
   8   2   0        1.94       -0.38      1.26 o 
   9   2   0        1.66        0.70      0.86 o 
  10   2   0        0.84        1.99      1.56 o 
  11   2   0      552.76      580.08     12.22 o 
  12   2   0        6.61        9.31      3.14 o 
  13   2   0      135.51      138.57      9.55 o 
  14   2   0        0.91       -0.25      2.90 o 
  15   2   0       72.53       64.15      5.70 o 
  16   2   0        5.44        3.62      5.10 o 
   1   3   0      122.67      171.80      3.49 o 
   2   3   0      277.52      297.79      5.96 o 
   3   3   0      303.52      331.85      5.30 o 
   4   3   0        7.04       14.00      1.68 o 
   5   3   0        0.32       -0.36      1.15 o 
   6   3   0      230.56      264.17      5.49 o 
   7   3   0      184.33      222.14      5.12 o 
   8   3   0      329.86      352.23      8.15 o 
   9   3   0      106.82       82.61      4.11 o 
  10   3   0      340.66      312.57      8.10 o 
  11   3   0       89.22       69.65      4.23 o 
  12   3   0      237.41      216.57      8.49 o 
  13   3   0        4.42        4.13      3.23 o 
  14   3   0       19.16       20.55      7.57 o 
  15   3   0        2.05        3.79      3.26 o 
  16   3   0       13.02       15.17      4.17 o 
   0   4   0     9954.77     9295.96    199.98 o 
   1   4   0        0.80        1.83      1.37 o 
   2   4   0     1823.57     1910.31     24.19 o 
   3   4   0      576.07      604.71      8.81 o 
   4   4   0        0.18        0.79      1.10 o 
   5   4   0        3.61        4.82      1.40 o 
   6   4   0      498.05      509.94      8.95 o 
   7   4   0       54.49       38.74      2.51 o 
   8   4   0        0.61       -1.26      1.79 o 
   9   4   0        0.33       -1.93      1.93 o 
  10   4   0       11.08       10.20      2.54 o 
  11   4   0       44.75       32.30      3.38 o 
  12   4   0        0.02       -0.26      2.67 o 
  13   4   0       25.11       18.96      3.79 o 
  14   4   0       15.73       13.96      5.43 o 
  15   4   0        2.55        6.51      3.70 o 
   1   5   0      844.22      826.21     10.02 o 
   2   5   0        0.29       -0.26      1.08 o 
   3   5   0      447.71      424.70      8.02 o 
   4   5   0      263.44      271.32      5.18 o 
   5   5   0        0.88        2.41      1.66 o 
   6   5   0      190.60      219.30      5.37 o 
   7   5   0        7.61        0.39      1.69 o 
   8   5   0       55.89       46.48      3.55 o 
   9   5   0      209.36      240.32      7.25 o 
  10   5   0        1.98        7.00      2.54 o 
  11   5   0        0.03       -2.35      2.35 o 
  12   5   0       40.22       38.58      6.75 o 
  13   5   0       75.52       64.47      9.71 o 
  14   5   0        1.37       -2.63      4.61 o 
  15   5   0        0.13        0.98      4.77 o 
   0   6   0     1737.04     1625.51     46.09 o 
   1   6   0      447.79      471.85      8.24 o 
   2   6   0       34.38       26.57      2.81 o 
   3   6   0      275.50      231.59      7.29 o 
   4   6   0     1169.61     1120.15     15.75 o 
   5   6   0        0.30        1.65      1.62 o 
   6   6   0       39.81       41.79      3.72 o 
   7   6   0        8.47       11.56      2.54 o 
   8   6   0      184.26      161.31      6.11 o 
   9   6   0       25.75       17.74      3.01 o 
  10   6   0        1.72        4.21      2.57 o 
  11   6   0        1.91        2.45      2.75 o 
  12   6   0       26.06       30.45      4.94 o 
  13   6   0        0.01        1.65      3.40 o 
  14   6   0       14.19       20.05      4.40 o 
   1   7   0      200.89      202.30      5.69 o 
   2   7   0       37.50       56.58      3.47 o 
   3   7   0       11.29       11.19      2.21 o 
   4   7   0       17.40       22.58      2.62 o 
   5   7   0      395.51      371.49      9.43 o 
   6   7   0        0.42       -0.18      2.25 o 
   7   7   0      132.80      156.09      6.16 o 
   8   7   0      116.56      124.46      6.59 o 
   9   7   0       73.79       83.14      5.11 o 
  10   7   0       21.20       26.77      3.63 o 
  11   7   0        0.50        4.88      2.86 o 
  12   7   0       56.40       47.64      8.72 o 
  13   7   0       29.83       37.97      5.12 o 
   0   8   0      188.79      162.62      7.64 o 
   1   8   0       97.02      111.35      4.62 o 
   2   8   0      241.01      235.20      6.61 o 
   3   8   0      170.57      150.26      5.32 o 
   4   8   0        0.04        1.10      2.01 o 
   5   8   0       81.17       79.56      5.22 o 
   6   8   0       36.62       33.21      3.52 o 
   7   8   0        6.84        7.20      3.71 o 
   8   8   0       23.11       24.38      4.18 o 
   9   8   0        1.11        1.98      3.88 o 
  10   8   0        4.66       14.40      3.34 o 
  11   8   0       26.71       29.19      3.95 o 
   1   9   0       60.70       75.81      4.35 o 
   2   9   0       67.95       61.24      4.05 o 
   3   9   0       78.75       69.63      4.18 o 
   4   9   0       79.51       79.02      4.46 o 
   5   9   0       15.31       25.31      4.99 o 
   6   9   0      110.55      110.23      8.68 o 
   7   9   0        2.85        6.36      3.70 o 
   8   9   0        4.83        9.03      7.57 o 
   9   9   0       11.76       18.90      8.56 o 
   0  10   0      129.58      133.98     11.85 o 
   1  10   0        7.73       12.24      3.29 o 
   2  10   0        0.13        3.40      2.85 o 
   3  10   0       55.49       53.19      7.18 o 
   4  10   0      129.86      104.35      9.88 o 
   5  10   0        0.80       -3.29      4.94 o 
   6  10   0       10.05       10.20      5.60 o 
 -17   0   1        2.29        9.22      5.60 o 
 -15   0   1        2.61       -4.28      4.28 o 
 -13   0   1       63.18       49.38      6.58 o 
 -11   0   1      142.15      122.13      8.56 o 
  -9   0   1        1.11        0.66      1.63 o 
  -7   0   1       49.71       62.38      2.70 o 
  -5   0   1      340.61      383.94     16.62 o 
  -3   0   1    21170.89    18239.72    451.15 o 
  -1   0   1     1438.24     1343.66     61.56 o 
   1   0   1     2210.86     2536.11     40.34 o 
   3   0   1       32.10       77.75      2.34 o 
   5   0   1     6642.98     6605.80    126.99 o 
   7   0   1       29.66       31.93      3.95 o 
   9   0   1     1417.48     1518.12     31.85 o 
  11   0   1        2.95        7.74      2.79 o 
  13   0   1      106.07       96.12      8.89 o 
  15   0   1        1.49       -1.98      4.28 o 
 -17   1   1        3.47        5.93      5.27 o 
 -16   1   1       12.18        7.75      4.61 o 
 -15   1   1       15.40        9.84      3.37 o 
 -14   1   1        9.59        6.89      3.14 o 
 -13   1   1       17.99       26.07      3.84 o 
 -12   1   1      300.44      305.94      9.89 o 
 -11   1   1      336.15      290.86      9.31 o 
 -10   1   1       13.78       13.46      2.13 o 
  -9   1   1      151.29       78.02      4.94 o 
  -8   1   1      244.41      212.39      5.05 o 
  -7   1   1       97.05      146.29      3.37 o 
  -6   1   1     2969.49     3317.16     52.14 o 
  -5   1   1     1139.43     1157.54     19.77 o 
  -4   1   1     5112.06     4573.76     46.69 o 
  -3   1   1     5202.45     5391.42     54.83 o 
  -2   1   1     1604.95     1581.88     14.39 o 
  -1   1   1     1404.36     1769.58     15.12 o 
   0   1   1    11993.01    10616.52    856.53 o 
   1   1   1     1007.49     1186.59     19.29 o 
   2   1   1       65.14       78.10      2.31 o 
   3   1   1     7844.68     7536.59    145.01 o 
   4   1   1     1414.30     1597.14     51.43 o 
   5   1   1      970.43     1122.73     18.71 o 
   6   1   1      259.56      257.55      7.26 o 
   7   1   1      207.22      209.14     14.25 o 
   8   1   1      115.57      135.44      3.69 o 
   9   1   1      358.18      340.97      6.78 o 
  10   1   1      691.71      705.94     11.89 o 
  11   1   1      119.13      125.41      5.06 o 
  12   1   1        2.56        2.36      3.29 o 
  13   1   1      102.53       87.78      5.93 o 
  14   1   1       71.08       60.11      5.47 o 
  15   1   1       35.02       29.84      4.66 o 
  16   1   1       16.68       12.56      4.11 o 
 -17   2   1        0.42        1.81      3.60 o 
 -16   2   1       11.13       11.95      8.06 o 
 -15   2   1        0.69       -0.16      3.14 o 
 -14   2   1       27.19       34.41      4.42 o 
 -13   2   1       44.79       48.28      4.77 o 
 -12   2   1        2.95       -0.39      2.44 o 
 -11   2   1        8.66       10.22      2.39 o 
 -10   2   1      337.34      312.73      9.08 o 
  -9   2   1      105.40      119.61      3.85 o 
  -8   2   1       20.29       13.88      2.04 o 
  -7   2   1       22.78       15.15      1.88 o 
  -6   2   1       10.41        6.32      1.36 o 
  -5   2   1       27.37       26.41      1.97 o 
  -4   2   1      200.64      176.09      4.81 o 
  -3   2   1      519.29      559.83      7.66 o 
  -2   2   1     7384.59     7438.74     80.69 o 
  -1   2   1     1460.33     1773.53     19.74 o 
   0   2   1     2040.77     2028.96     27.23 o 
   1   2   1     3561.18     3740.80     45.07 o 
   2   2   1      894.55      888.40     14.76 o 
   3   2   1      153.56      137.03      5.27 o 
   4   2   1     1208.01     1174.56     56.13 o 
   5   2   1      144.13       82.32      3.95 o 
   6   2   1        8.24       18.66      2.63 o 
   7   2   1       78.25       87.38      4.40 o 
   8   2   1      627.57      612.24     11.96 o 
   9   2   1      473.79      473.90     10.06 o 
  10   2   1       53.79       51.61      2.97 o 
  11   2   1        8.42       -0.50      2.24 o 
  12   2   1      210.28      197.03     13.99 o 
  13   2   1       19.30       27.17      4.19 o 
  14   2   1        0.16       -2.30      3.03 o 
  15   2   1        0.31       -2.26      3.14 o 
  16   2   1        3.72       -1.15      3.49 o 
 -16   3   1        9.55       12.41      4.03 o 
 -15   3   1       38.92       33.77      4.87 o 
 -14   3   1        0.97        6.15      3.23 o 
 -13   3   1       13.80        7.90      4.77 o 
 -12   3   1       68.95       63.68      5.23 o 
 -11   3   1      397.51      403.00      9.63 o 
 -10   3   1       70.05       79.54      4.24 o 
  -9   3   1      477.04      463.48      8.71 o 
  -8   3   1       28.54       31.86      2.33 o 
  -7   3   1        7.75        9.58      1.53 o 
  -6   3   1      516.41      541.87      9.08 o 
  -5   3   1     1174.31     1063.67     15.68 o 
  -4   3   1     1527.38     1528.33     22.06 o 
  -3   3   1     4525.67     4361.72     58.11 o 
  -2   3   1     1165.22     1227.99     17.34 o 
  -1   3   1     2487.21     2265.89     30.75 o 
   0   3   1     4437.20     4632.58     61.38 o 
   1   3   1     2159.25     2152.81     33.97 o 
   2   3   1      163.55      203.51      3.96 o 
   3   3   1     1205.52     1354.85     22.40 o 
   4   3   1        4.14        1.58      1.30 o 
   5   3   1      555.78      542.72     10.47 o 
   6   3   1      489.20      527.23     10.42 o 
   7   3   1       33.40       29.79      2.43 o 
   8   3   1       91.33      112.61      5.53 o 
   9   3   1      533.47      543.78     11.45 o 
  10   3   1      127.35      148.94      4.60 o 
  11   3   1      160.42      147.32      5.55 o 
  12   3   1        0.32       -2.56      2.56 o 
  13   3   1      205.93      211.35      8.73 o 
  14   3   1       34.07       27.37      4.40 o 
  15   3   1       25.40       34.11      6.25 o 
  16   3   1       18.04       20.46      4.66 o 
 -16   4   1        0.00        3.48      3.60 o 
 -15   4   1        0.02       -2.52      3.14 o 
 -14   4   1       39.65       46.01      5.11 o 
 -13   4   1        8.26        8.89      3.26 o 
 -12   4   1      117.05      133.68      6.97 o 
 -11   4   1       87.20       83.17      4.59 o 
 -10   4   1      427.96      455.75     10.49 o 
  -9   4   1        0.04        1.14      1.82 o 
  -8   4   1        0.01        2.97      1.65 o 
  -7   4   1        9.75        8.99      1.65 o 
  -6   4   1       23.80       19.07      1.89 o 
  -5   4   1      211.04      269.51      5.01 o 
  -4   4   1      716.45      738.68     10.55 o 
  -3   4   1     2013.55     2109.60     23.94 o 
  -2   4   1      647.41      612.92      8.79 o 
  -1   4   1      431.97      492.48      8.24 o 
   0   4   1      450.48      425.82      7.30 o 
   1   4   1        5.55       14.93      1.73 o 
   2   4   1      648.22      623.11     10.30 o 
   3   4   1      371.11      391.99      7.27 o 
   4   4   1      226.88      244.39      6.03 o 
   5   4   1      459.74      428.26      9.02 o 
   6   4   1      143.37      153.35      4.81 o 
   7   4   1       13.70       12.11      2.15 o 
   8   4   1      197.81      248.16     12.56 o 
   9   4   1      250.74      247.67      7.13 o 
  10   4   1      135.40      141.56      5.66 o 
  11   4   1       13.26       17.93      2.97 o 
  12   4   1      148.85      158.20      7.54 o 
  13   4   1       36.11       36.72      4.64 o 
  14   4   1        0.14       -3.29      4.28 o 
  15   4   1        2.46        0.32      3.23 o 
 -15   5   1        1.63        2.53      3.64 o 
 -14   5   1        6.89        3.54      3.56 o 
 -13   5   1        0.52        3.73      5.93 o 
 -12   5   1       22.67       26.44      5.27 o 
 -11   5   1       14.11       16.42      3.01 o 
 -10   5   1        4.91        8.93      2.69 o 
  -9   5   1      196.87      191.14      5.53 o 
  -8   5   1       20.65       16.91      2.20 o 
  -7   5   1       52.09       42.77      2.70 o 
  -6   5   1      196.84      199.78      5.00 o 
  -5   5   1       66.35       68.21      2.75 o 
  -4   5   1      471.71      463.65      7.53 o 
  -3   5   1        1.91        4.28      0.89 o 
  -2   5   1       15.86       16.64      1.53 o 
  -1   5   1      166.31      167.08      3.70 o 
   0   5   1     1333.93     1335.16     17.55 o 
   1   5   1      706.45      686.17     10.76 o 
   2   5   1      211.54      209.18      5.37 o 
   3   5   1      186.83      181.77      4.77 o 
   4   5   1       95.67       75.21      3.49 o 
   5   5   1       15.18       21.60      2.45 o 
   6   5   1        0.66        0.39      1.75 o 
   7   5   1       14.17       20.92      2.68 o 
   8   5   1       24.50       16.16      2.69 o 
   9   5   1       14.52       16.75      2.85 o 
  10   5   1      229.01      190.20      6.71 o 
  11   5   1        0.04       -0.43      2.44 o 
  12   5   1        2.14        2.95      3.23 o 
  13   5   1        1.16        0.09      3.16 o 
  14   5   1       45.32       46.14      5.47 o 
 -14   6   1        7.02        0.00      4.94 o 
 -13   6   1       74.04       76.24      6.51 o 
 -12   6   1        4.61        6.04      3.32 o 
 -11   6   1       31.84       25.71      3.50 o 
 -10   6   1       46.40       46.91      4.01 o 
  -9   6   1       68.37       95.30      4.89 o 
  -8   6   1        2.65        6.14      2.19 o 
  -7   6   1      196.96      186.44      5.35 o 
  -6   6   1        0.37       -1.61      1.61 o 
  -5   6   1        1.76        4.31      1.59 o 
  -4   6   1       77.73       89.95      3.19 o 
  -3   6   1      343.92      275.25      5.46 o 
  -2   6   1      217.33      217.25      4.62 o 
  -1   6   1        0.01       -2.64      2.66 o 
   0   6   1      224.22      214.24      6.14 o 
   1   6   1     2690.05     2528.53     41.49 o 
   2   6   1       48.92       55.56      4.25 o 
   3   6   1        8.91       16.07      2.18 o 
   4   6   1       15.86       24.21      2.77 o 
   5   6   1      463.59      447.31     10.20 o 
   6   6   1        8.62       13.96      2.57 o 
   7   6   1        5.33        3.73      2.21 o 
   8   6   1       20.78       32.87      3.46 o 
   9   6   1      450.22      476.56     11.46 o 
  10   6   1       18.26       16.36      4.24 o 
  11   6   1       14.65       24.38      3.48 o 
  12   6   1        3.16        3.61      3.32 o 
  13   6   1       40.05       36.02      6.75 o 
 -13   7   1        0.09       -2.15      4.61 o 
 -12   7   1       32.89       32.67      4.77 o 
 -11   7   1       10.58        9.47      4.91 o 
 -10   7   1       76.37       61.79      7.39 o 
  -9   7   1        5.07       12.16      2.93 o 
  -8   7   1      375.83      373.19      9.80 o 
  -7   7   1       31.57       23.71      3.16 o 
  -6   7   1        2.41        7.32      2.50 o 
  -5   7   1       33.71       46.38      3.28 o 
  -4   7   1      170.17      171.98      5.32 o 
  -3   7   1      290.40      270.72      6.71 o 
  -2   7   1       32.87       31.46      2.82 o 
  -1   7   1        5.40        2.56      1.95 o 
   0   7   1       40.67       28.03      2.68 o 
   1   7   1      293.54      276.91      6.72 o 
   2   7   1      885.15      782.86     13.72 o 
   3   7   1      280.66      264.84      6.74 o 
   4   7   1      133.84      108.43      5.00 o 
   5   7   1       57.42       56.30      4.00 o 
   6   7   1       78.44      101.46      5.13 o 
   7   7   1       54.17       46.67      3.91 o 
   8   7   1       71.80       53.34      4.27 o 
   9   7   1      166.16      156.65      6.44 o 
  10   7   1       57.58       66.99      4.85 o 
  11   7   1       33.38       36.64      4.10 o 
  12   7   1        3.04        5.89      3.70 o 
 -11   8   1        0.10        5.26      3.60 o 
 -10   8   1       52.11       81.05      8.86 o 
  -9   8   1        1.72        3.97      2.80 o 
  -8   8   1        1.67        3.41      2.98 o 
  -7   8   1        7.09        9.44      2.82 o 
  -6   8   1       66.15       79.07      5.80 o 
  -5   8   1       88.82       87.29      4.34 o 
  -4   8   1       13.51        4.54      2.13 o 
  -3   8   1       79.54       84.70      4.30 o 
  -2   8   1       88.87       91.05      4.35 o 
  -1   8   1        0.92        1.43      2.01 o 
   0   8   1      262.34      253.06      6.73 o 
   1   8   1        0.40        1.68      2.36 o 
   2   8   1      129.41      113.10      6.13 o 
   3   8   1        4.08        1.91      2.66 o 
   4   8   1       57.26       63.55      4.36 o 
   5   8   1        8.24       12.68      2.87 o 
   6   8   1        1.18        6.47      2.69 o 
   7   8   1        1.65        1.15      2.68 o 
   8   8   1       81.35       92.13      5.59 o 
   9   8   1        2.23        3.89      3.79 o 
  10   8   1        1.36        8.44      5.10 o 
  11   8   1       17.73       21.11      9.71 o 
  -9   9   1       88.42       91.80      9.07 o 
  -8   9   1        4.08        5.73      4.08 o 
  -7   9   1       67.97       80.94      5.96 o 
  -6   9   1       22.48       27.91      7.05 o 
  -5   9   1       27.53       32.34      2.90 o 
  -4   9   1       65.99       69.62      4.29 o 
  -3   9   1       22.69       28.36      3.09 o 
  -2   9   1       22.58       22.42      3.00 o 
  -1   9   1       95.12      107.95      4.99 o 
   0   9   1       89.92       84.40      4.55 o 
   1   9   1       56.16       52.36      3.76 o 
   2   9   1        1.74        9.40      2.49 o 
   3   9   1      312.99      277.28      9.07 o 
   4   9   1        8.11       11.90      3.88 o 
   5   9   1        0.22        1.65      3.26 o 
   6   9   1        9.49       18.16      4.35 o 
   7   9   1       82.25       93.73      7.20 o 
   8   9   1        1.16       12.82      6.58 o 
   9   9   1        0.77        2.96      5.60 o 
  -6  10   1       19.14       14.81      5.93 o 
  -5  10   1        0.14        9.88      4.94 o 
  -4  10   1        8.96       19.75      6.25 o 
  -3  10   1      100.83      101.70      6.06 o 
  -2  10   1        0.94        5.90      6.59 o 
  -1  10   1        4.82        6.16      2.84 o 
   0  10   1       28.68       31.22      3.89 o 
   1  10   1      171.49      174.18      7.54 o 
   2  10   1       11.30       14.21      3.63 o 
   3  10   1        1.19       -0.66      4.94 o 
   4  10   1       14.92       14.15      5.93 o 
   5  10   1       37.14       44.44      7.57 o 
   6  10   1       11.78        7.90      5.60 o 
 -16   0   2        0.43       -0.33      4.28 o 
 -14   0   2       56.56       59.25      7.24 o 
 -12   0   2      265.49      235.70     11.85 o 
  -8   0   2      113.27       53.57      3.09 o 
  -6   0   2     8193.58     8335.24    166.90 o 
  -4   0   2       13.58        8.12      1.58 o 
  -2   0   2     7957.60     7303.73    109.60 o 
   0   0   2        4.72       22.00      2.08 o 
   2   0   2    38337.14    32370.67    620.87 o 
   4   0   2      944.36     1133.56     31.77 o 
   6   0   2     4304.37     2824.72     82.63 o 
   8   0   2       61.54       78.44      4.07 o 
  10   0   2     2700.03     2704.17     88.39 o 
  12   0   2        0.22        1.32      3.95 o 
  14   0   2       56.90       66.82      8.23 o 
  16   0   2        8.51        4.28      4.61 o 
 -17   1   2        1.14        0.00      3.49 o 
 -16   1   2        8.82        3.29      3.26 o 
 -15   1   2        0.99       -2.90      2.90 o 
 -14   1   2        4.69       -1.48      2.79 o 
 -13   1   2       30.80       25.50      5.27 o 
 -12   1   2        0.71       -0.16      2.56 o 
 -11   1   2      178.15      163.52      6.63 o 
 -10   1   2       18.19       27.85      2.76 o 
  -9   1   2       34.13       54.39      4.07 o 
  -8   1   2       93.72       84.46      2.31 o 
  -7   1   2      110.01      101.08      2.28 o 
  -6   1   2       16.82        9.18      0.83 o 
  -5   1   2      313.77      332.02      5.43 o 
  -4   1   2     2414.27     2550.41     28.64 o 
  -3   1   2      708.05      892.73      9.68 o 
  -2   1   2      300.22      380.87      3.99 o 
  -1   1   2     3600.21     3668.60     74.51 o 
   0   1   2        3.98        8.58      0.63 o 
   1   1   2     1722.38     1946.42     30.35 o 
   2   1   2        6.46       19.40      2.26 o 
   3   1   2     8003.46     8125.42    135.36 o 
   4   1   2      369.24      308.11      6.19 o 
   5   1   2      409.59      431.35     10.00 o 
   6   1   2      289.97      226.34      9.30 o 
   7   1   2      270.05      269.41      5.47 o 
   8   1   2      114.31      114.35      3.57 o 
   9   1   2      281.69      280.80      6.08 o 
  10   1   2      107.00      112.02      4.17 o 
  11   1   2      166.71      155.05      4.76 o 
  12   1   2       12.33       14.28      3.23 o 
  13   1   2        2.22        3.49      3.79 o 
  14   1   2       18.76        7.84      3.32 o 
  15   1   2        0.58        1.10      3.37 o 
  16   1   2       11.41        9.12      4.07 o 
 -17   2   2        6.66        9.71      5.76 o 
 -16   2   2        0.37       -2.88      2.96 o 
 -15   2   2        0.28        0.49      3.03 o 
 -14   2   2       24.10       18.43      3.72 o 
 -13   2   2       68.51       61.10      5.12 o 
 -12   2   2        0.70       -1.08      2.44 o 
 -11   2   2        5.68        4.70      2.31 o 
 -10   2   2       33.29       31.70      3.14 o 
  -9   2   2     1080.62     1067.88     18.87 o 
  -8   2   2      303.65      323.40      7.40 o 
  -7   2   2     1276.56     1375.15     19.89 o 
  -6   2   2      648.20      696.69     10.81 o 
  -5   2   2     2551.14     2628.77     35.80 o 
  -4   2   2      181.35      220.96      3.35 o 
  -3   2   2     1149.50     1167.80     12.25 o 
  -2   2   2      151.90      209.31      3.03 o 
  -1   2   2     5213.47     5025.23     60.20 o 
   0   2   2      336.98      331.16      7.43 o 
   1   2   2      876.55      712.93     84.44 o 
   2   2   2     1411.12     1343.83    180.56 o 
   4   2   2      218.01      239.77      6.47 o 
   5   2   2      170.08      172.42      4.48 o 
   6   2   2      633.09      671.15     12.38 o 
   7   2   2       59.26       69.54      3.33 o 
   8   2   2       50.02       47.95      2.97 o 
   9   2   2      834.89      836.16     13.77 o 
  10   2   2        3.68       -1.31      1.72 o 
  11   2   2      132.30      140.00      5.38 o 
  12   2   2       15.46       22.94      4.44 o 
  13   2   2       82.14      100.16      6.40 o 
  14   2   2        1.96        2.47      3.37 o 
  15   2   2        0.88        2.67      3.60 o 
  16   2   2        4.46        2.63      3.72 o 
 -17   3   2        0.03        2.32      4.44 o 
 -16   3   2        0.10        1.21      3.37 o 
 -15   3   2        0.91       -2.10      3.29 o 
 -14   3   2       76.87       76.35      5.93 o 
 -13   3   2       25.37       33.27      4.30 o 
 -12   3   2       59.15       65.41      5.12 o 
 -11   3   2       37.97       43.37      3.07 o 
 -10   3   2      609.29      580.31     10.44 o 
  -9   3   2       21.21       28.85      2.39 o 
  -8   3   2      307.47      329.77      6.61 o 
  -7   3   2       22.73       23.53      1.98 o 
  -6   3   2     1002.56      989.37     14.83 o 
  -5   3   2      225.18      183.91      3.76 o 
  -4   3   2      106.71       76.39     14.98 o 
  -3   3   2      435.93      374.72      5.87 o 
  -2   3   2     2483.02     2946.90     39.75 o 
  -1   3   2       27.98       36.75      1.78 o 
   0   3   2      585.12      614.59     10.52 o 
   1   3   2      134.70      136.91      5.59 o 
   2   3   2      396.74      377.79      7.48 o 
   3   3   2      254.88      246.78      5.54 o 
   4   3   2      292.33      276.72      6.22 o 
   5   3   2      231.30      219.94      5.53 o 
   6   3   2        1.64        0.10      1.53 o 
   7   3   2       13.21       22.47      2.79 o 
   8   3   2      417.25      397.24     11.11 o 
   9   3   2       12.46       17.00      2.74 o 
  10   3   2        2.20        3.47      2.33 o 
  11   3   2        6.59       13.32      2.84 o 
  12   3   2       66.48       57.29      5.00 o 
  13   3   2       13.03       18.07      3.94 o 
  14   3   2       14.18        5.10      3.56 o 
  15   3   2        4.02       -3.23      3.23 o 
 -16   4   2        1.45        5.65      3.60 o 
 -15   4   2       18.34       21.09      4.30 o 
 -14   4   2        3.73       -2.33      3.46 o 
 -13   4   2       14.93       26.76      4.17 o 
 -12   4   2        4.83        6.91      3.00 o 
 -11   4   2       11.61        9.81      2.23 o 
 -10   4   2        0.54       -1.01      1.97 o 
  -9   4   2       22.16       26.90      2.44 o 
  -8   4   2      129.76      126.03      4.11 o 
  -7   4   2        4.70        4.83      1.76 o 
  -6   4   2      480.48      481.10      7.64 o 
  -5   4   2        6.11        5.79      1.24 o 
  -4   4   2       77.51       61.86      1.95 o 
  -3   4   2        6.18       16.52      2.38 o 
  -2   4   2      356.15      332.68      6.30 o 
  -1   4   2     1060.71     1088.85     16.29 o 
   0   4   2      142.71      135.10      5.86 o 
   1   4   2       23.70       34.32      2.35 o 
   2   4   2      373.10      343.13      7.38 o 
   3   4   2        2.04        7.98      1.53 o 
   4   4   2        8.45        7.03      1.48 o 
   5   4   2      158.92      176.62      5.15 o 
   6   4   2       54.28       66.94      6.78 o 
   7   4   2       13.90       12.40      3.78 o 
   8   4   2       21.36       16.32      2.51 o 
   9   4   2        0.51       -1.33      2.25 o 
  10   4   2      327.07      316.86      8.58 o 
  11   4   2        6.01        4.68      2.63 o 
  12   4   2        2.84       -0.89      2.76 o 
  13   4   2       15.60       18.26      3.94 o 
  14   4   2        7.11        4.77      6.75 o 
  15   4   2       21.40       19.07      4.35 o 
 -15   5   2        6.16       11.88      4.44 o 
 -14   5   2       20.83       28.09     12.18 o 
 -13   5   2        6.47       10.19      3.37 o 
 -12   5   2       19.27       24.57      3.84 o 
 -11   5   2      243.63      232.18      6.40 o 
 -10   5   2       64.57       69.57      3.84 o 
  -9   5   2        3.17       -0.29      1.82 o 
  -8   5   2       60.56       50.80      3.09 o 
  -7   5   2      148.46      151.35      5.06 o 
  -6   5   2       55.68       52.60      2.58 o 
  -5   5   2       67.58       69.18      2.69 o 
  -4   5   2      124.86      107.29      3.24 o 
  -3   5   2      291.90      280.57      9.19 o 
  -2   5   2      122.94       97.75      2.84 o 
  -1   5   2       44.42       39.93      2.02 o 
   0   5   2     1330.75     1341.73     17.71 o 
   1   5   2      177.72      156.13      5.33 o 
   2   5   2        0.63        1.15      1.25 o 
   3   5   2      622.41      606.33     11.93 o 
   4   5   2        0.47        2.16      1.73 o 
   5   5   2      135.60      122.95      4.69 o 
   6   5   2       52.38       50.06      3.49 o 
   7   5   2      169.66      183.20      5.99 o 
   8   5   2      114.48      119.59      6.62 o 
   9   5   2      427.91      402.60     10.00 o 
  10   5   2       28.64       33.48      5.10 o 
  11   5   2       67.66       78.43      5.07 o 
  12   5   2        0.50        1.80      4.28 o 
  13   5   2       13.22        4.84      4.44 o 
  14   5   2       19.46       19.92      5.27 o 
 -14   6   2        0.51       -0.63      3.23 o 
 -13   6   2        0.11        2.15      3.23 o 
 -12   6   2       32.26       37.93      4.66 o 
 -11   6   2        0.00        5.08      2.76 o 
 -10   6   2      129.88      137.14      4.96 o 
  -9   6   2       11.87       15.07      2.45 o 
  -8   6   2        3.99        5.75      2.02 o 
  -7   6   2       40.99       43.73      3.85 o 
  -6   6   2      147.13      136.97      4.01 o 
  -5   6   2      317.83      312.17      6.11 o 
  -4   6   2        0.05        0.60      1.35 o 
  -3   6   2        7.04        7.45      1.58 o 
  -2   6   2     1049.70     1009.17     14.43 o 
  -1   6   2      147.48      173.32      5.23 o 
   0   6   2       14.77       13.06      1.78 o 
   1   6   2       99.89       95.29      3.34 o 
   2   6   2     1074.53      992.29     18.37 o 
   3   6   2        0.00        3.68      2.05 o 
   4   6   2        1.62        2.00      1.96 o 
   5   6   2        0.13        2.29      2.06 o 
   6   6   2      407.36      378.57      9.39 o 
   7   6   2       28.00       33.50      3.38 o 
   8   6   2       27.97       22.10      3.26 o 
   9   6   2       63.25       68.52      6.92 o 
  10   6   2      106.39      101.28      5.42 o 
  11   6   2        9.11       14.34      3.26 o 
  12   6   2        3.50        2.01      3.62 o 
  13   6   2        0.27       -3.52      3.79 o 
 -13   7   2       20.15       26.72      4.87 o 
 -12   7   2       16.82       13.07      9.88 o 
 -11   7   2       25.34       28.09      4.52 o 
 -10   7   2       50.02       52.62      4.36 o 
  -9   7   2       14.73       17.00      2.66 o 
  -8   7   2       45.68       49.15      3.51 o 
  -7   7   2       63.15       56.67      3.50 o 
  -6   7   2      105.47      109.20      4.43 o 
  -5   7   2      140.20      133.85      4.79 o 
  -4   7   2        7.23        7.97      2.09 o 
  -3   7   2      342.32      330.01      6.68 o 
  -2   7   2      257.88      257.89      6.44 o 
  -1   7   2      248.40      252.36      6.31 o 
   0   7   2        1.37       -0.45      1.91 o 
   1   7   2      494.78      501.73      9.86 o 
   2   7   2        2.64        0.46      1.96 o 
   3   7   2      106.49      119.94      5.25 o 
   4   7   2       10.14       10.55      2.95 o 
   5   7   2        2.08        1.05      2.28 o 
   6   7   2       36.46       44.82      3.75 o 
   7   7   2      118.62      108.75      5.47 o 
   8   7   2       65.94       90.33      5.32 o 
   9   7   2       13.64       18.62      3.30 o 
  10   7   2        2.84        4.68      2.99 o 
  11   7   2       59.00       55.95      6.23 o 
  12   7   2       11.18        7.24      5.93 o 
 -12   8   2        7.91       12.53      4.17 o 
 -11   8   2        0.00        0.53      3.62 o 
 -10   8   2        5.26        3.91      6.42 o 
  -9   8   2       91.76       90.15      5.98 o 
  -8   8   2       38.78       41.51      6.21 o 
  -7   8   2        0.22        0.67      2.39 o 
  -6   8   2       27.52       27.21      3.61 o 
  -5   8   2       55.61       49.01      3.53 o 
  -4   8   2        1.56        1.85      1.84 o 
  -3   8   2       41.02       42.05      3.24 o 
  -2   8   2       22.20       30.90      2.92 o 
  -1   8   2      172.56      137.77      5.03 o 
   0   8   2        0.01        1.76      1.99 o 
   1   8   2      115.02      103.64      4.44 o 
   2   8   2        0.36        4.95      2.51 o 
   3   8   2       52.56       48.63      3.93 o 
   4   8   2        1.46        5.02      2.54 o 
   5   8   2       88.56       92.56      5.11 o 
   6   8   2       14.37        9.74      3.95 o 
   7   8   2       35.77       40.95      5.34 o 
   8   8   2        0.89        6.69      3.71 o 
   9   8   2       14.34       31.58      5.29 o 
  10   8   2        8.03       11.67     12.02 o 
 -10   9   2       17.91       28.78      4.15 o 
  -9   9   2        3.98        8.01      3.15 o 
  -8   9   2       28.05       28.81      3.76 o 
  -7   9   2       10.96       13.82      3.15 o 
  -6   9   2        3.53        7.69      2.37 o 
  -5   9   2       15.41       17.11      3.90 o 
  -4   9   2       78.55       77.42      4.45 o 
  -3   9   2       38.77       40.83      3.41 o 
  -2   9   2        7.41        9.39      4.23 o 
  -1   9   2        8.53       13.60      3.14 o 
   0   9   2      250.80      248.68      8.44 o 
   1   9   2       15.48       21.30      3.39 o 
   2   9   2        4.80        2.46      2.80 o 
   3   9   2        7.41       21.75      4.26 o 
   4   9   2       49.20       53.48      7.24 o 
   5   9   2        2.07        9.85      4.44 o 
   6   9   2        2.91        5.27      5.27 o 
   7   9   2       54.19       50.30      7.08 o 
   8   9   2       28.71       15.14      5.93 o 
  -7  10   2        8.84        7.90      5.60 o 
  -6  10   2       28.41       28.36      4.77 o 
  -5  10   2        0.62        4.49      3.23 o 
  -4  10   2        1.09        5.10      7.08 o 
  -3  10   2        0.00        5.83      3.59 o 
  -2  10   2      113.25      111.53      9.48 o 
  -1  10   2       13.74       21.51      3.77 o 
   0  10   2        0.98        6.59      2.91 o 
   1  10   2       29.60       23.41      3.79 o 
   2  10   2      103.86      109.29     10.20 o 
   3  10   2       21.15        6.91      5.60 o 
   4  10   2        5.03       -2.96      4.94 o 
   5  10   2        2.10        1.98      5.60 o 
 -17   0   3       32.43       35.88      7.24 o 
 -15   0   3        2.78        2.30      4.28 o 
 -13   0   3      142.11      150.77      9.88 o 
 -11   0   3      557.29      588.91     22.06 o 
  -9   0   3      279.46      253.98      5.75 o 
  -7   0   3      811.53      836.63     17.80 o 
  -5   0   3        0.35        0.69      1.32 o 
  -3   0   3     4649.82     4699.89     72.34 o 
  -1   0   3     9593.20     9071.89    674.99 o 
   1   0   3     7000.45     6997.71    133.73 o 
   3   0   3     9445.81     8913.77    170.63 o 
   5   0   3      698.02      882.05     18.92 o 
   7   0   3     1778.50     1791.91     36.90 o 
   9   0   3      283.87      224.34      7.91 o 
  11   0   3      133.12      144.73      6.86 o 
  13   0   3        6.46        3.62      4.28 o 
  15   0   3        4.73        3.62      4.94 o 
 -18   1   3        1.67        0.82      3.60 o 
 -17   1   3        1.59       -2.65      3.23 o 
 -16   1   3       10.82       16.59      3.96 o 
 -15   1   3        2.21       -0.82      2.67 o 
 -14   1   3       39.31       33.02      4.07 o 
 -13   1   3       83.39       87.37      5.70 o 
 -12   1   3      101.74      108.27      5.04 o 
 -11   1   3        6.26        8.79      2.18 o 
 -10   1   3     1088.04     1056.14     18.68 o 
  -9   1   3      191.27      181.87      3.13 o 
  -8   1   3       74.01       99.47      1.88 o 
  -7   1   3     1518.74     1742.47     20.23 o 
  -6   1   3     1118.00     1170.24     15.06 o 
  -5   1   3      281.57      271.72      5.82 o 
  -4   1   3     2566.16     2552.18     26.60 o 
  -3   1   3      136.03      170.23      2.36 o 
  -2   1   3     8738.02     7701.25     85.04 o 
  -1   1   3    19386.44    16722.26    497.67 o 
   0   1   3      676.09      656.68      9.07 o 
   1   1   3       14.15       20.24      1.30 o 
   2   1   3       51.44       43.68      3.59 o 
   3   1   3      343.90      355.56      9.55 o 
   4   1   3     1021.41     1036.90     60.91 o 
   5   1   3     1532.35     1565.46     22.72 o 
   6   1   3        0.26        3.39      1.23 o 
   7   1   3      256.92      258.04      5.50 o 
   8   1   3     1032.90      954.98     15.15 o 
   9   1   3      417.25      351.41      7.28 o 
  10   1   3      447.53      474.05      9.12 o 
  11   1   3       53.77       45.68      3.08 o 
  12   1   3      223.48      243.16      9.88 o 
  13   1   3        9.27       11.52      3.60 o 
  14   1   3        0.37       -3.01      3.14 o 
  15   1   3       11.85       10.67      6.09 o 
 -17   2   3        0.40       -3.00      3.00 o 
 -16   2   3       15.79       15.58      4.07 o 
 -15   2   3        4.00        0.89      3.14 o 
 -14   2   3        2.96        2.15      2.90 o 
 -13   2   3        4.69        5.40      2.76 o 
 -12   2   3      386.70      352.80      9.03 o 
 -11   2   3       57.01       47.39      3.53 o 
 -10   2   3       15.77       12.22      2.67 o 
  -9   2   3      233.15      232.23      5.14 o 
  -8   2   3       30.33       22.20      1.80 o 
  -7   2   3        0.04       -0.33      1.01 o 
  -6   2   3      656.75      690.66      9.47 o 
  -5   2   3      767.03      756.02     10.17 o 
  -4   2   3       40.93       32.10      1.50 o 
  -3   2   3      450.93      551.01      7.44 o 
  -2   2   3     2100.40     1956.24     23.88 o 
  -1   2   3     1142.03     1074.63     21.37 o 
   0   2   3     2224.48     2334.83     45.37 o 
   1   2   3      238.64      233.71      5.53 o 
   2   2   3     1437.82     1360.21     26.06 o 
   3   2   3       30.53       26.44      1.79 o 
   4   2   3        0.40        2.76      1.22 o 
   5   2   3       23.19       18.49      2.03 o 
   6   2   3       62.07       77.44      3.31 o 
   7   2   3        3.04        0.55      1.28 o 
   8   2   3      121.00       97.77      3.69 o 
   9   2   3        5.74        4.76      1.87 o 
  10   2   3        1.79        4.59      1.95 o 
  11   2   3       45.89       34.71      3.53 o 
  12   2   3       14.95        8.41      3.23 o 
  13   2   3        7.42        5.52      6.58 o 
  14   2   3        9.28        6.65      4.44 o 
  15   2   3        3.27        2.36      3.60 o 
 -17   3   3        1.27        6.86      3.60 o 
 -16   3   3        5.88        3.78      4.61 o 
 -15   3   3       20.71       25.04      4.42 o 
 -14   3   3       26.25       16.65      8.89 o 
 -13   3   3      167.59      163.49      6.32 o 
 -12   3   3       14.49       20.89      3.12 o 
 -11   3   3      163.31      158.09      5.74 o 
 -10   3   3      143.53      138.83      4.46 o 
  -9   3   3     1190.69     1122.20     21.76 o 
  -8   3   3      196.48      182.57      4.55 o 
  -7   3   3      629.20      617.33     10.19 o 
  -6   3   3      313.85      346.60      5.73 o 
  -5   3   3     3244.28     3169.84     42.09 o 
  -4   3   3       41.15       50.57      2.37 o 
  -3   3   3       22.91       39.73      1.41 o 
  -2   3   3     1862.96     1715.67     30.95 o 
  -1   3   3     6870.57     6638.24    210.06 o 
   0   3   3       40.96       33.86      1.96 o 
   1   3   3       31.80       19.87      1.58 o 
   2   3   3       20.91       40.29      2.54 o 
   3   3   3      211.30      245.50      6.80 o 
   4   3   3       45.08       58.48      3.47 o 
   5   3   3       29.25       25.14      2.68 o 
   6   3   3       67.36       69.80      8.06 o 
   7   3   3       59.75       55.51      4.11 o 
   8   3   3      273.31      257.24      7.17 o 
   9   3   3      545.87      579.53     11.40 o 
  10   3   3      112.58      112.16      4.29 o 
  11   3   3       54.00       60.29      4.30 o 
  12   3   3        0.22        1.06      3.00 o 
  13   3   3       21.79       16.23      3.94 o 
  14   3   3        0.43       -0.53      3.47 o 
  15   3   3       35.72       28.88      4.87 o 
 -16   4   3        8.74        6.56      5.76 o 
 -15   4   3        4.24        4.99      3.37 o 
 -14   4   3       19.25       16.13      3.94 o 
 -13   4   3       28.61       32.83      3.65 o 
 -12   4   3       83.34       71.09      4.55 o 
 -11   4   3      111.75      106.58      4.36 o 
 -10   4   3        4.66        9.36      2.17 o 
  -9   4   3        0.22       -1.35      1.51 o 
  -8   4   3      694.62      687.44     11.59 o 
  -7   4   3       80.57       79.06      3.34 o 
  -6   4   3       57.91       46.08      2.18 o 
  -5   4   3      144.03      128.66      3.30 o 
  -4   4   3     1114.62     1129.38     15.10 o 
  -3   4   3       97.27       97.34      3.92 o 
  -2   4   3      301.34      346.69     12.87 o 
  -1   4   3     1484.01     1525.79     19.59 o 
   0   4   3     2266.11     2176.33     42.18 o 
   1   4   3       67.09       60.31      3.16 o 
   2   4   3       38.17       34.29      2.63 o 
   3   4   3      436.18      449.45      9.13 o 
   4   4   3      118.85      112.45      4.01 o 
   5   4   3        0.66        1.78      1.06 o 
   6   4   3        6.56        2.40      1.53 o 
   7   4   3      271.12      289.84      7.57 o 
   8   4   3      177.06      179.49      6.05 o 
   9   4   3       46.01       42.10      3.89 o 
  10   4   3       64.18       72.43      7.76 o 
  11   4   3       35.32       32.10      3.65 o 
  12   4   3        0.61       -1.48      4.11 o 
  13   4   3        0.06       -1.99      2.85 o 
  14   4   3       17.39       16.74      4.30 o 
 -16   5   3        2.78        4.22      7.41 o 
 -15   5   3       15.38       12.21      4.03 o 
 -14   5   3       35.51       33.57      4.64 o 
 -13   5   3        0.20        0.15      3.00 o 
 -12   5   3        2.74        0.08      2.93 o 
 -11   5   3        0.15        0.94      2.60 o 
 -10   5   3      230.35      219.85      6.00 o 
  -9   5   3        0.15       -1.32      1.80 o 
  -8   5   3       31.87       28.85      2.53 o 
  -7   5   3       56.66       55.27      2.66 o 
  -6   5   3      189.58      168.70      4.05 o 
  -5   5   3       20.88       26.71      1.90 o 
  -4   5   3      197.04      203.69      4.40 o 
  -3   5   3       26.23       27.37      1.83 o 
  -2   5   3      159.55      142.07      4.07 o 
  -1   5   3       10.22       18.93      1.80 o 
   0   5   3       35.04       41.32      1.73 o 
   1   5   3      109.82       98.70      3.77 o 
   2   5   3        8.61        4.79      1.39 o 
   3   5   3        0.09       -1.37      1.37 o 
   4   5   3      272.53      267.27      6.81 o 
   5   5   3       19.81       17.45      2.44 o 
   6   5   3       33.76       22.74      2.64 o 
   7   5   3       31.04       25.80      2.99 o 
   8   5   3      186.18      167.60      6.18 o 
   9   5   3       11.34       11.39      2.82 o 
  10   5   3       79.76       77.11      4.99 o 
  11   5   3       31.95       25.28      3.45 o 
  12   5   3       33.95       21.11      5.76 o 
  13   5   3       12.78       17.51      5.43 o 
 -15   6   3        4.89        3.11      3.70 o 
 -14   6   3        0.44        3.14      3.47 o 
 -13   6   3        6.29        4.94      4.61 o 
 -12   6   3       30.75       23.29      3.41 o 
 -11   6   3       90.56       94.25      4.68 o 
 -10   6   3       13.67       16.67      2.53 o 
  -9   6   3      230.39      222.67      6.04 o 
  -8   6   3        5.82        7.82      2.03 o 
  -7   6   3       50.50       53.10      4.10 o 
  -6   6   3        6.46       11.47      1.82 o 
  -5   6   3      269.30      267.54      5.56 o 
  -4   6   3      208.09      191.98      4.53 o 
  -3   6   3      232.08      224.99      4.84 o 
  -2   6   3       24.36       22.71      2.03 o 
  -1   6   3      789.60      781.87     17.86 o 
   0   6   3      284.65      257.56      6.82 o 
   1   6   3        2.88        2.59      1.68 o 
   2   6   3      222.90      181.89     18.58 o 
   3   6   3      829.60      798.82     15.46 o 
   4   6   3       51.31       47.58      3.49 o 
   5   6   3        0.75        2.82      2.04 o 
   6   6   3        0.00        6.10      2.34 o 
   7   6   3      392.55      416.27     12.45 o 
   8   6   3       24.06       34.86      3.59 o 
   9   6   3        9.71        7.46      2.70 o 
  10   6   3        0.53        0.90      3.28 o 
  11   6   3      117.11      121.10      6.26 o 
  12   6   3        1.12       -0.33      5.27 o 
  13   6   3        9.62       12.84      6.58 o 
 -13   7   3       21.13       16.14      5.60 o 
 -12   7   3        0.30        1.45      3.46 o 
 -11   7   3       19.36       21.64      5.41 o 
 -10   7   3      102.81       98.33      4.64 o 
  -9   7   3       44.65       40.89      3.26 o 
  -8   7   3       30.02       24.57      2.75 o 
  -7   7   3        9.16        7.68      1.86 o 
  -6   7   3      100.76      108.08      3.85 o 
  -5   7   3      119.24      124.34      4.59 o 
  -4   7   3       29.63       20.02      2.46 o 
  -3   7   3       11.57       14.58      2.06 o 
  -2   7   3      328.97      298.36      7.08 o 
  -1   7   3      137.16      130.66      4.59 o 
   0   7   3      116.31      102.19      4.20 o 
   1   7   3       71.34       95.69      4.17 o 
   2   7   3      172.96      133.73      5.41 o 
   3   7   3        1.65        0.70      2.18 o 
   4   7   3      122.31      127.82      5.95 o 
   5   7   3        6.27       10.47      2.68 o 
   6   7   3       24.31       21.35      3.19 o 
   7   7   3       22.12       31.28      4.81 o 
   8   7   3       18.52       33.33      5.22 o 
   9   7   3        0.21        5.71      4.11 o 
  10   7   3        0.09       -0.52      3.88 o 
  11   7   3        5.40        4.66      6.42 o 
 -12   8   3       41.65       46.95      5.60 o 
 -11   8   3        0.28       -0.51      3.32 o 
 -10   8   3        2.32        6.87      2.90 o 
  -9   8   3        5.27        8.71      2.84 o 
  -8   8   3       88.25      102.66      5.49 o 
  -7   8   3        1.71        6.07      2.20 o 
  -6   8   3        0.15        1.85      1.92 o 
  -5   8   3        0.13        0.87      1.99 o 
  -4   8   3      103.03      108.20      5.99 o 
  -3   8   3        0.49       -0.04      1.92 o 
  -2   8   3        8.77        7.68      2.17 o 
  -1   8   3        0.83        0.02      1.97 o 
   0   8   3      111.40      139.46      6.06 o 
   1   8   3        8.17       11.70      2.89 o 
   2   8   3      141.69      158.17      8.01 o 
   3   8   3        0.15        6.29      3.46 o 
   4   8   3       42.19       45.76      5.29 o 
   5   8   3        1.49        2.19      5.93 o 
   6   8   3       62.59       65.61      6.23 o 
   7   8   3       28.76       35.90     10.04 o 
   8   8   3       33.22       38.29      5.61 o 
   9   8   3       14.60       18.97     12.18 o 
  10   8   3       15.35       14.30      8.72 o 
 -10   9   3       10.91        3.94      3.84 o 
  -9   9   3       47.31       44.52      4.49 o 
  -8   9   3        2.87        4.76      6.25 o 
  -7   9   3       62.93       63.55      5.10 o 
  -6   9   3       21.46       26.08      3.58 o 
  -5   9   3       38.99       50.27      4.42 o 
  -4   9   3       19.47       29.42      3.73 o 
  -3   9   3       82.58       78.48      5.43 o 
  -2   9   3       28.73       36.42      3.99 o 
  -1   9   3       32.11       36.09      3.96 o 
   0   9   3        2.30        2.37      2.58 o 
   1   9   3      132.87      131.12      7.77 o 
   2   9   3        0.16        8.68      7.74 o 
   3   9   3        1.51        0.65     13.00 o 
   4   9   3       34.54       36.37      7.57 o 
   5   9   3       47.84       47.03      7.24 o 
   6   9   3        4.05        5.24      7.08 o 
   7   9   3        0.07       -3.95      4.94 o 
   8   9   3       15.33        9.55      5.93 o 
  -7  10   3        0.15        7.98      4.03 o 
  -6  10   3        0.50       12.77      4.03 o 
  -5  10   3       28.37       37.70      5.23 o 
  -4  10   3        7.51       10.01      6.58 o 
  -3  10   3        0.22        3.95      3.88 o 
  -2  10   3        0.36        2.86      2.91 o 
  -1  10   3       73.80       89.05      6.09 o 
   0  10   3       26.43       19.88      3.46 o 
   1  10   3        5.84        6.25      5.60 o 
   2  10   3       11.90       12.51      5.60 o 
   3  10   3      100.20       99.74     10.53 o 
   4  10   3       13.07        8.89      5.60 o 
   5  10   3        2.04        3.95      4.94 o 
 -18   0   4       40.03       53.99      8.23 o 
 -16   0   4       31.14       23.70      5.93 o 
 -14   0   4      275.38      262.03     13.50 o 
 -12   0   4        1.33       -0.62      2.61 o 
 -10   0   4      811.03      785.97     18.03 o 
  -8   0   4     3735.12     4391.23     82.28 o 
  -6   0   4      831.98      783.44     16.40 o 
  -4   0   4     1470.78     1320.68     21.06 o 
  -2   0   4     1352.14     1516.00     29.56 o 
   0   0   4    20433.04    18718.38    370.33 o 
   2   0   4     8501.12     8832.98    227.47 o 
   4   0   4    10242.82    10554.71    202.30 o 
   6   0   4        4.16        5.57      1.73 o 
   8   0   4     3713.04     3711.61     74.01 o 
  10   0   4      132.60      110.96      5.93 o 
  12   0   4      196.53      201.13     12.18 o 
  14   0   4        3.78       13.83      5.60 o 
 -18   1   4       13.19       12.43      4.30 o 
 -17   1   4       18.85       12.83      4.07 o 
 -16   1   4       19.22       29.86      4.42 o 
 -15   1   4       11.09       12.83      3.60 o 
 -14   1   4        7.81        5.44      3.22 o 
 -13   1   4       18.16       14.67      2.86 o 
 -12   1   4        0.84       -0.03      2.05 o 
 -11   1   4        0.01       -0.68      1.10 o 
 -10   1   4       60.05       46.76      3.11 o 
  -9   1   4       99.55      104.64      2.34 o 
  -8   1   4      749.73      839.12     10.43 o 
  -7   1   4      707.10      822.70     11.18 o 
  -6   1   4      191.92      187.25      5.66 o 
  -5   1   4      121.94      110.52      2.11 o 
  -4   1   4      147.34      153.58      2.43 o 
  -3   1   4        0.71        3.61      0.62 o 
  -2   1   4     2569.08     2622.24     40.65 o 
  -1   1   4      748.22      898.37     18.45 o 
   0   1   4     1784.61     1883.74     29.52 o 
   1   1   4      329.64      296.96      6.47 o 
   2   1   4        4.19        4.61      1.10 o 
   3   1   4       59.04       52.98      2.42 o 
   4   1   4      263.40      390.22      6.87 o 
   5   1   4      148.84      171.43      4.51 o 
   6   1   4        0.40        1.32      1.76 o 
   7   1   4      157.13      155.61      4.23 o 
   8   1   4       56.68       49.77      3.61 o 
   9   1   4       32.33       38.58      2.75 o 
  10   1   4        6.71       -0.90      1.70 o 
  11   1   4       37.21       27.99      2.78 o 
  12   1   4       53.21       44.61      4.53 o 
  13   1   4       66.33       66.99      5.59 o 
  14   1   4        0.26       -2.90      2.90 o 
  15   1   4        0.01       -1.01      3.60 o 
 -18   2   4        0.45        4.14      4.07 o 
 -17   2   4       14.51       15.97      4.19 o 
 -16   2   4        0.10        4.38      3.79 o 
 -15   2   4       66.69       58.22      7.24 o 
 -14   2   4       10.03        6.33      2.64 o 
 -13   2   4      390.51      362.01      9.42 o 
 -12   2   4       23.04       22.85      2.93 o 
 -11   2   4      135.21      132.87      7.03 o 
 -10   2   4      194.78      207.68      7.67 o 
  -9   2   4       28.31       30.32      2.71 o 
  -8   2   4      170.09      192.45      3.78 o 
  -7   2   4     1187.49     1257.47     16.35 o 
  -6   2   4       75.62       92.55      2.18 o 
  -5   2   4       96.21       90.56      2.56 o 
  -4   2   4      867.14      924.22     13.35 o 
  -3   2   4     1628.50     1445.03     19.73 o 
  -2   2   4      101.95      132.79      4.44 o 
  -1   2   4      339.40      297.88      6.56 o 
   0   2   4        6.23       12.76      0.87 o 
   1   2   4      836.30      726.80     14.38 o 
   2   2   4      211.17      232.83      5.02 o 
   3   2   4     4381.67     4481.28     70.00 o 
   4   2   4      118.33      116.16      3.73 o 
   5   2   4      615.03      631.14     11.85 o 
   6   2   4       41.28       35.70      2.50 o 
   7   2   4      229.99      210.93      5.00 o 
   8   2   4       20.73       35.64      2.55 o 
   9   2   4      760.95      814.47     13.80 o 
  10   2   4        0.70       -1.80      1.80 o 
  11   2   4       27.81       34.28      3.52 o 
  12   2   4       13.47       11.03      3.49 o 
  13   2   4        5.46        4.04      3.47 o 
  14   2   4        2.35       -3.00      7.41 o 
  15   2   4        6.90        9.82      3.70 o 
 -17   3   4        2.03        4.62      3.84 o 
 -16   3   4       49.85       50.82      5.47 o 
 -15   3   4        7.45        9.33      3.60 o 
 -14   3   4       21.60       27.97      3.51 o 
 -13   3   4        5.80        8.38      2.66 o 
 -12   3   4      287.02      261.99      7.78 o 
 -11   3   4       87.62       94.24      5.72 o 
 -10   3   4       82.63       96.77      3.99 o 
  -9   3   4       79.43       70.96      3.25 o 
  -8   3   4      114.55      129.87      3.31 o 
  -7   3   4        0.06        0.73      0.94 o 
  -6   3   4      682.35      741.84      9.38 o 
  -5   3   4       86.18       90.40      2.57 o 
  -4   3   4     2592.90     2895.99     32.24 o 
  -3   3   4      487.22      413.14      6.65 o 
  -2   3   4       90.51       57.07      2.49 o 
  -1   3   4      574.97      501.77     10.99 o 
   0   3   4     5896.76     6217.85    119.54 o 
   1   3   4      326.53      246.19     18.76 o 
   2   3   4      277.56      270.45      5.89 o 
   3   3   4       68.22       98.01      3.35 o 
   4   3   4      494.69      557.61     10.75 o 
   5   3   4      410.26      408.74      8.68 o 
   6   3   4        2.70        6.01      1.70 o 
   7   3   4        0.11       -0.10      1.67 o 
   8   3   4      247.37      226.55      6.63 o 
   9   3   4       10.77       12.38      2.20 o 
  10   3   4       40.14       21.66      2.58 o 
  11   3   4        2.51        1.70      2.61 o 
  12   3   4       27.56       29.21      4.17 o 
  13   3   4        0.82        1.77      3.14 o 
  14   3   4        3.70        4.15      3.60 o 
 -17   4   4        0.67        0.47      7.08 o 
 -16   4   4        1.93        2.91      3.37 o 
 -15   4   4       24.43       34.56      4.53 o 
 -14   4   4       51.52       54.34      4.53 o 
 -13   4   4       58.64       57.43      4.39 o 
 -12   4   4       43.43       34.47      4.06 o 
 -11   4   4      271.75      305.27     14.85 o 
 -10   4   4        8.52       14.28      2.32 o 
  -9   4   4      228.94      196.93      5.12 o 
  -8   4   4       37.22       32.84      2.02 o 
  -7   4   4       79.25       77.83      2.70 o 
  -6   4   4       13.79       14.97      1.50 o 
  -5   4   4       13.75       13.84      1.45 o 
  -4   4   4      247.26      245.05      5.33 o 
  -3   4   4       56.18       74.78      2.42 o 
  -2   4   4        2.14        7.49      1.74 o 
  -1   4   4        3.80        0.25      0.93 o 
   0   4   4       46.79       49.08      2.65 o 
   1   4   4      522.08      545.59     12.04 o 
   2   4   4      742.17      743.64     19.94 o 
   3   4   4      587.08      535.96     12.81 o 
   4   4   4      970.80      935.27     20.61 o 
   5   4   4       43.24       40.04      3.39 o 
   6   4   4        0.50        1.80      1.51 o 
   7   4   4       42.62       41.70      3.30 o 
   8   4   4      629.41      649.98     13.48 o 
   9   4   4       58.68       56.81      4.10 o 
  10   4   4       98.86      108.69      5.38 o 
  11   4   4       46.01       41.01      4.01 o 
  12   4   4       18.57       20.92      6.25 o 
  13   4   4        0.15        1.60      3.32 o 
  14   4   4        0.10        1.22      4.11 o 
 -16   5   4        3.22        3.05      3.60 o 
 -15   5   4       18.02       11.19      5.43 o 
 -14   5   4        1.49        4.05      3.16 o 
 -13   5   4       20.52       15.79      3.27 o 
 -12   5   4       14.03       13.89      2.96 o 
 -11   5   4       97.49      115.13      5.37 o 
 -10   5   4        0.14       -1.06      1.88 o 
  -9   5   4      188.03      195.41      6.98 o 
  -8   5   4        9.77       10.28      2.05 o 
  -7   5   4       84.46       65.74      2.87 o 
  -6   5   4       10.61       12.43      1.69 o 
  -5   5   4      432.79      425.98      7.16 o 
  -4   5   4       50.19       60.17      2.56 o 
  -3   5   4      146.44      163.86      3.81 o 
  -2   5   4       28.92       29.32      2.57 o 
  -1   5   4     1395.35     1340.56     20.25 o 
   0   5   4       33.23       28.57      3.56 o 
   1   5   4       20.50       33.31      3.95 o 
   2   5   4      282.68      287.78      9.88 o 
   3   5   4      433.81      420.42      9.21 o 
   4   5   4        0.38        1.31      1.57 o 
   5   5   4       35.50       37.50      3.02 o 
   6   5   4        0.41        1.80      2.29 o 
   7   5   4      223.57      243.43      7.16 o 
   8   5   4        6.98        6.03      2.43 o 
   9   5   4        6.72        6.28      2.55 o 
  10   5   4       46.39       60.63      4.67 o 
  11   5   4       32.84       23.82      4.39 o 
  12   5   4        3.13        0.33      4.94 o 
  13   5   4       32.26       42.79      7.90 o 
 -15   6   4        7.77       -1.01      4.44 o 
 -14   6   4       33.83       36.03      5.00 o 
 -13   6   4        8.72       12.80      3.15 o 
 -12   6   4       35.01       32.34      3.71 o 
 -11   6   4        1.19        2.11      2.50 o 
 -10   6   4      238.63      219.40      6.19 o 
  -9   6   4       11.67       20.19      2.57 o 
  -8   6   4       64.54       69.12      3.23 o 
  -7   6   4       58.55       62.67      3.04 o 
  -6   6   4       20.31       20.70      2.11 o 
  -5   6   4       56.00       56.52      2.94 o 
  -4   6   4      159.78      161.69      4.15 o 
  -3   6   4       35.06       40.33      2.35 o 
  -2   6   4       30.09       21.73      1.94 o 
  -1   6   4       81.74       95.61      3.52 o 
   0   6   4      749.67      692.07     11.32 o 
   1   6   4       17.62        8.85      2.18 o 
   2   6   4       60.72       69.18      4.51 o 
   3   6   4       15.00       14.69      2.48 o 
   4   6   4      739.11      729.46     14.74 o 
   5   6   4       73.04       59.33      4.13 o 
   6   6   4        3.42        4.87      2.36 o 
   7   6   4       31.79       28.14      3.42 o 
   8   6   4      269.97      285.30      8.38 o 
   9   6   4       72.33       66.49      6.56 o 
  10   6   4        0.16        0.09      7.08 o 
  11   6   4       13.16       10.68      6.91 o 
  12   6   4       81.24       84.60     10.20 o 
 -14   7   4        1.65        1.41      6.42 o 
 -13   7   4        7.94       10.74      4.06 o 
 -12   7   4       62.05       70.48      6.82 o 
 -11   7   4        2.00        2.21      2.53 o 
 -10   7   4        0.98        7.04      3.28 o 
  -9   7   4       72.63       86.58      4.10 o 
  -8   7   4       11.46       18.76      2.60 o 
  -7   7   4       38.31       37.57      2.74 o 
  -6   7   4      115.25      110.66      3.89 o 
  -5   7   4       62.63       61.64      3.09 o 
  -4   7   4      155.23      148.45      4.85 o 
  -3   7   4       19.16       11.54      2.23 o 
  -2   7   4      121.22      114.96      4.51 o 
  -1   7   4      294.53      316.33      7.36 o 
   0   7   4      183.69      189.98      6.24 o 
   1   7   4      142.59      123.41      6.97 o 
   2   7   4       96.74      118.13      6.94 o 
   3   7   4       88.82       81.28      6.32 o 
   4   7   4       28.25       23.28      4.08 o 
   5   7   4       27.51       26.75      4.43 o 
   6   7   4       12.19       16.58      4.43 o 
   7   7   4       18.17       18.62      4.77 o 
   8   7   4       12.92        8.75      4.26 o 
   9   7   4       47.72       55.09      6.41 o 
  10   7   4        0.01        5.47      4.50 o 
  11   7   4        8.17       17.99      5.29 o 
 -12   8   4        1.92       -0.31      3.47 o 
 -11   8   4       67.23       49.82      5.57 o 
 -10   8   4       18.52       26.41      3.60 o 
  -9   8   4       15.88       17.14      4.43 o 
  -8   8   4        6.52       12.25      2.42 o 
  -7   8   4       18.48       17.00      2.53 o 
  -6   8   4       15.06       15.76      2.49 o 
  -5   8   4        2.71        8.37      2.65 o 
  -4   8   4        0.56        1.75      3.23 o 
  -3   8   4       54.63       48.83      4.10 o 
  -2   8   4        0.10        3.10      2.59 o 
  -1   8   4       29.17       44.24      4.05 o 
   0   8   4       71.72       69.69      5.85 o 
   1   8   4       55.37       37.86      4.82 o 
   2   8   4       37.82       32.04      4.64 o 
   3   8   4      108.61      117.16     11.85 o 
   4   8   4       21.01       17.47      4.08 o 
   5   8   4       45.99       45.34      5.61 o 
   6   8   4        3.43        5.81      3.88 o 
   7   8   4       12.99       14.96      4.73 o 
   8   8   4       42.10       37.08      5.61 o 
   9   8   4       13.00       29.39      7.08 o 
 -10   9   4       19.77       32.55      7.90 o 
  -9   9   4        0.62        9.10      4.44 o 
  -8   9   4       41.12       51.06      4.61 o 
  -7   9   4        9.92       11.42      3.15 o 
  -6   9   4       41.20       38.56      4.08 o 
  -5   9   4       42.48       49.64      4.55 o 
  -4   9   4       56.71       56.01      4.67 o 
  -3   9   4        9.40        9.47      3.09 o 
  -2   9   4       53.83       53.96      4.62 o 
  -1   9   4       18.49       26.42      3.60 o 
   0   9   4       14.57       23.17      4.61 o 
   1   9   4       33.01       34.29      6.91 o 
   2   9   4       88.78       77.83      8.72 o 
   3   9   4       20.88       23.00      9.88 o 
   4   9   4        0.34       -0.13      8.89 o 
   5   9   4       34.50       35.25     10.86 o 
   6   9   4       24.83       20.08      6.25 o 
   7   9   4       29.90       26.99      7.24 o 
  -7  10   4        6.04       13.12      6.58 o 
  -6  10   4        2.82       10.68      6.09 o 
  -5  10   4        0.94        8.20      6.42 o 
  -4  10   4       28.82       39.12      5.35 o 
  -3  10   4       12.54       19.55      8.23 o 
  -2  10   4        2.82       12.58      4.44 o 
  -1  10   4        5.43       15.66      4.17 o 
   0  10   4       57.17       64.19      8.56 o 
   1  10   4       72.72       72.75      9.22 o 
   2  10   4        4.52       15.47      6.25 o 
   3  10   4        0.11        0.33      5.27 o 
   4  10   4       71.94       67.48      9.22 o 
 -17   0   5        4.74       -4.28      4.28 o 
 -15   0   5        3.53       11.52      4.61 o 
 -13   0   5       12.31       22.07      3.79 o 
 -11   0   5      947.10     1010.74     31.44 o 
  -9   0   5      489.08      446.36     11.51 o 
  -7   0   5     1081.71     1226.21     24.78 o 
  -5   0   5     1416.25     1478.22     23.66 o 
  -3   0   5      785.22      824.69     20.57 o 
  -1   0   5     2531.05     2510.08     48.88 o 
   1   0   5        8.33        7.24      1.65 o 
   3   0   5      852.70     1150.90     24.09 o 
   5   0   5      908.21      836.33     18.65 o 
   7   0   5      206.20      218.71      7.31 o 
   9   0   5      376.42      378.41     11.17 o 
  11   0   5       59.41       84.57      5.93 o 
  13   0   5      152.94      185.00     12.18 o 
 -18   1   5       17.24       20.82      5.43 o 
 -17   1   5        1.83       -2.41      2.90 o 
 -16   1   5        4.14        8.56      3.49 o 
 -15   1   5       15.85       13.51      2.99 o 
 -14   1   5        9.24        9.15      3.79 o 
 -13   1   5       15.23       10.88      2.23 o 
 -12   1   5      105.44      109.27      4.12 o 
 -11   1   5      432.75      443.94      8.58 o 
 -10   1   5      123.72      105.93      6.65 o 
  -9   1   5       76.89       77.91      2.25 o 
  -8   1   5     1170.42     1191.77     15.48 o 
  -7   1   5      117.11      130.95      3.02 o 
  -6   1   5      117.92      131.77      3.89 o 
  -5   1   5      503.20      635.15      8.47 o 
  -4   1   5        8.26       16.97      0.95 o 
  -3   1   5     1231.05     1321.77     21.08 o 
  -2   1   5        0.01        0.64      0.55 o 
  -1   1   5       28.22       25.82      1.43 o 
   0   1   5     1326.70     1302.06     20.84 o 
   1   1   5       13.99       20.66      1.65 o 
   2   1   5     2705.79     2901.24     45.67 o 
   3   1   5     1341.65     1348.35     19.70 o 
   4   1   5      224.53      250.42      5.10 o 
   5   1   5      111.88      144.21      3.85 o 
   6   1   5       73.92       71.33      2.83 o 
   7   1   5        9.82        8.37      1.62 o 
   8   1   5      494.60      491.60      9.24 o 
   9   1   5      272.38      260.86      6.25 o 
  10   1   5        5.04        4.36      1.96 o 
  11   1   5       26.07       19.41      2.67 o 
  12   1   5        0.08       -2.47      4.11 o 
  13   1   5       37.27       29.00      4.53 o 
  14   1   5       33.99       31.78     11.85 o 
 -18   2   5       13.70       19.57      4.53 o 
 -17   2   5        4.64        6.79      3.70 o 
 -16   2   5        1.71        0.78      3.14 o 
 -15   2   5        1.01        3.02      2.78 o 
 -14   2   5       15.35       18.35      3.05 o 
 -13   2   5       89.52      100.98      4.97 o 
 -12   2   5       19.59       21.92      2.48 o 
 -11   2   5        3.08       -0.31      1.95 o 
  -9   2   5      450.54      480.58      9.49 o 
  -8   2   5        0.63       -0.54      0.98 o 
  -7   2   5       47.08       49.03      1.59 o 
  -6   2   5      621.76      567.09      8.06 o 
  -5   2   5      469.16      497.19      6.97 o 
  -4   2   5      114.89       87.08      2.16 o 
  -3   2   5      227.71      312.73      7.11 o 
  -2   2   5     1641.11     1699.67     33.13 o 
  -1   2   5     1212.58     1277.56     26.23 o 
   0   2   5      200.03      227.57      6.51 o 
   1   2   5     2153.85     2207.01     41.29 o 
   2   2   5      119.06       89.47      3.03 o 
   3   2   5       48.79       66.99      2.83 o 
   4   2   5      345.51      372.03      7.72 o 
   5   2   5      143.51      180.65      4.98 o 
   6   2   5        4.85        0.96      1.23 o 
   7   2   5      259.01      218.99      5.37 o 
   8   2   5        4.18        6.87      1.85 o 
   9   2   5       63.26       66.42      3.48 o 
  10   2   5        0.22        6.08      2.08 o 
  11   2   5        0.15       -2.04      2.49 o 
  12   2   5       96.27      100.51      6.74 o 
  13   2   5        5.88        9.28      3.60 o 
  14   2   5        9.51        0.61      8.06 o 
 -17   3   5        1.08        2.35      3.32 o 
 -16   3   5        0.01        1.43      3.37 o 
 -15   3   5       47.55       62.68      4.82 o 
 -14   3   5        7.09       10.45      2.82 o 
 -13   3   5        1.87        1.91      2.28 o 
 -12   3   5       46.84       32.05      3.43 o 
 -11   3   5      288.69      283.30      7.78 o 
 -10   3   5      148.45      132.57      6.31 o 
  -9   3   5      587.14      563.84      9.73 o 
  -8   3   5      129.68      114.37      3.02 o 
  -7   3   5      447.08      441.05      6.81 o 
  -6   3   5      131.17      151.56      3.31 o 
  -5   3   5      648.46      636.75     10.10 o 
  -4   3   5      191.78      203.52      3.66 o 
  -3   3   5     2314.35     2376.87     38.17 o 
  -2   3   5       24.40       51.85      2.99 o 
  -1   3   5     1049.87      962.68     16.12 o 
   0   3   5       37.24       43.45      3.47 o 
   1   3   5      758.39      693.30     14.25 o 
   2   3   5      306.01      345.62      7.06 o 
   3   3   5      872.85      833.07     14.83 o 
   4   3   5      320.58      351.61      7.69 o 
   5   3   5       46.64       42.58      2.84 o 
   6   3   5       14.79       17.71      2.31 o 
   7   3   5       94.52      101.98      4.45 o 
   8   3   5      230.98      236.40      5.97 o 
   9   3   5       85.93       93.14      3.92 o 
  10   3   5       44.49       31.78      2.96 o 
  11   3   5       20.80       26.77      6.00 o 
  12   3   5        4.62        0.46      3.23 o 
  13   3   5       50.63       39.49      5.12 o 
  14   3   5        0.92        0.22      8.39 o 
 -17   4   5        0.09        1.93      3.40 o 
 -16   4   5        5.53       -2.23      3.14 o 
 -15   4   5        9.71       18.66      6.42 o 
 -14   4   5       21.36       23.83      3.35 o 
 -13   4   5       22.88       17.03      3.15 o 
 -12   4   5      279.92      275.63      8.07 o 
 -11   4   5      246.84      236.00      7.14 o 
 -10   4   5      446.94      424.34      8.50 o 
  -9   4   5      222.59      245.67      5.81 o 
  -8   4   5       74.31       83.95      3.01 o 
  -7   4   5        1.51        0.07      0.97 o 
  -6   4   5      527.51      530.15      7.28 o 
  -5   4   5        8.13        4.53      0.99 o 
  -4   4   5     1671.21     1664.09     21.30 o 
  -3   4   5      179.94      152.15      2.80 o 
  -2   4   5     1471.65     1450.46     23.72 o 
  -1   4   5        0.89        0.05      1.25 o 
   0   4   5       15.00       10.28      1.82 o 
   1   4   5      270.16      251.17      8.56 o 
   2   4   5     1797.17     1845.17     37.49 o 
   3   4   5       75.09       80.33      3.98 o 
   4   4   5       14.42       13.11      2.11 o 
   5   4   5      302.21      286.35     26.93 o 
   6   4   5      420.57      406.10      9.32 o 
   7   4   5       28.36       25.71      2.87 o 
   8   4   5       16.67       13.33      2.68 o 
   9   4   5       10.25        8.43      3.99 o 
  10   4   5      102.69      105.83      4.58 o 
  11   4   5        2.47        1.01      3.89 o 
  12   4   5       35.11       53.08      5.57 o 
  13   4   5       15.36        0.99      5.27 o 
 -16   5   5        0.03        1.53      3.62 o 
 -15   5   5        4.26        3.27      2.96 o 
 -14   5   5       10.33       15.58      3.52 o 
 -13   5   5       22.91       26.70      3.55 o 
 -12   5   5       33.38       42.99      3.93 o 
 -11   5   5        0.34        3.25      2.50 o 
 -10   5   5       10.66       14.43      2.40 o 
  -9   5   5        4.90        4.58      1.63 o 
  -8   5   5      313.55      294.05      5.90 o 
  -7   5   5      100.68      100.72      3.34 o 
  -6   5   5       12.42       12.11      1.64 o 
  -5   5   5       13.36        7.72      1.89 o 
  -4   5   5      419.68      399.02      6.72 o 
  -3   5   5       42.94       43.49      2.62 o 
  -2   5   5      122.22      138.49      4.64 o 
  -1   5   5        9.88       13.63      1.63 o 
   0   5   5      385.91      293.50     10.37 o 
   1   5   5       15.02        3.71      5.60 o 
   3   5   5        2.25        3.22      2.81 o 
   4   5   5      133.97      114.38      4.45 o 
   5   5   5       36.41       27.93      2.76 o 
   6   5   5       68.44       73.53      4.08 o 
   7   5   5       35.25       48.51      3.73 o 
   8   5   5      130.70      130.36      6.44 o 
   9   5   5       51.09       43.08      3.92 o 
  10   5   5       30.20       26.28      4.90 o 
  11   5   5       32.84       16.32     10.20 o 
  12   5   5        1.36       -4.61      4.61 o 
 -15   6   5        0.03       -0.20      6.94 o 
 -14   6   5       23.56       29.62      3.81 o 
 -13   6   5       51.18       53.64      4.54 o 
 -12   6   5        1.57        1.75      2.50 o 
 -11   6   5        5.50        8.13      2.65 o 
 -10   6   5       71.11       60.88      3.78 o 
  -9   6   5      166.91      176.71      4.76 o 
  -8   6   5       41.64       51.16      2.87 o 
  -7   6   5      330.35      291.19      6.47 o 
  -6   6   5        9.58        5.73      1.71 o 
  -5   6   5      393.25      400.12      7.21 o 
  -4   6   5        0.06       -1.25      1.25 o 
  -3   6   5       17.83        8.76      1.59 o 
  -2   6   5      152.16      151.28      3.96 o 
  -1   6   5      332.19      357.59      6.97 o 
   0   6   5        0.27       -1.15      1.93 o 
   1   6   5      766.34      794.76     15.20 o 
   2   6   5      138.96      153.17      5.34 o 
   3   6   5        4.67        2.46      1.85 o 
   4   6   5        5.08       11.61      3.53 o 
   5   6   5      273.17      247.26      9.84 o 
   6   6   5      143.76      146.23      7.87 o 
   7   6   5       32.95       34.42      4.98 o 
   8   6   5       89.91       82.85      6.96 o 
   9   6   5      177.23      206.34      9.56 o 
  10   6   5        1.58        4.11      4.19 o 
  11   6   5        0.96        2.21      4.57 o 
  12   6   5        1.35        8.56      6.25 o 
 -14   7   5       20.28       20.79      3.85 o 
 -13   7   5        2.00        4.20      3.03 o 
 -12   7   5        2.82        5.57      2.84 o 
 -11   7   5       20.64       22.14      3.41 o 
 -10   7   5        2.00        5.18      2.28 o 
  -9   7   5        9.60       16.65      2.28 o 
  -8   7   5       25.83       21.38      2.35 o 
  -7   7   5       60.35       62.24      3.23 o 
  -6   7   5      112.25      115.56      3.97 o 
  -5   7   5        1.51        4.29      1.73 o 
  -4   7   5       50.11       49.61      2.84 o 
  -3   7   5      126.41      133.88      5.81 o 
  -2   7   5       85.30       97.66      5.13 o 
  -1   7   5       18.05       16.49      3.79 o 
   0   7   5      298.06      265.07     10.53 o 
   1   7   5       27.97       36.15      4.73 o 
   2   7   5       58.26       57.02      6.91 o 
   3   7   5       49.04       33.68      4.67 o 
   4   7   5       27.53       34.24      4.98 o 
   5   7   5       43.67       44.26      5.29 o 
   6   7   5        1.02       -0.92      3.47 o 
   7   7   5        1.68        4.26      3.59 o 
   8   7   5        0.95       -3.34      3.34 o 
   9   7   5        1.36        3.02      4.50 o 
  10   7   5       50.56       53.63      6.64 o 
 -12   8   5       12.35       13.17      5.60 o 
 -11   8   5        6.56        7.24      5.60 o 
 -10   8   5       49.50       60.11      6.05 o 
  -9   8   5        0.20        3.95      4.61 o 
  -8   8   5        8.11       10.76      2.78 o 
  -7   8   5        1.75        1.44      2.34 o 
  -6   8   5      175.47      168.62      6.84 o 
  -5   8   5        0.26        2.13      2.60 o 
  -4   8   5       23.10       31.28      3.63 o 
  -3   8   5        2.64        6.17      3.74 o 
  -2   8   5       51.57       75.27      5.06 o 
  -1   8   5        4.57       15.44      3.88 o 
   0   8   5       34.32       27.53      4.35 o 
   1   8   5        0.00        1.38      3.23 o 
   2   8   5       46.12       48.04      6.42 o 
   3   8   5        0.75       -3.23      3.23 o 
   4   8   5       43.89       33.97      5.06 o 
   5   8   5       25.41       28.58      5.05 o 
   6   8   5       17.01       16.03      4.67 o 
   7   8   5       37.48       42.87      6.09 o 
   8   8   5       14.64       26.14      5.36 o 
   9   8   5        5.81       11.52      6.25 o 
 -10   9   5        1.93        7.24      3.72 o 
  -9   9   5       13.28       18.11      4.94 o 
  -8   9   5       11.48       25.39      3.60 o 
  -7   9   5       14.55       21.60      3.54 o 
  -6   9   5        0.92        2.94      4.26 o 
  -5   9   5       53.33       66.44      5.10 o 
  -4   9   5       14.11       14.18      3.29 o 
  -3   9   5       39.12       40.48      4.19 o 
  -2   9   5        7.36       12.46      8.56 o 
  -1   9   5      124.28      114.51      7.20 o 
   0   9   5        3.45        7.16      4.61 o 
   1   9   5       52.93       47.59      9.88 o 
   2   9   5       26.16       29.86      8.72 o 
   3   9   5       48.64       54.65      6.09 o 
   4   9   5       43.66       39.50      5.57 o 
   5   9   5        3.51        5.93      5.27 o 
   6   9   5        1.25       13.17      5.93 o 
  -7  10   5       34.08       38.19      7.90 o 
  -6  10   5       18.88       26.40      4.77 o 
  -5  10   5        9.96       18.31      5.43 o 
  -4  10   5        6.46       13.48      8.39 o 
  -3  10   5        9.11       14.40     10.20 o 
  -2  10   5       30.79       26.98     10.37 o 
  -1  10   5        6.05        1.98      5.27 o 
   0  10   5        2.30        8.23      5.27 o 
   1  10   5       46.16       37.86      7.57 o 
   2  10   5       16.33        7.90      5.27 o 
   3  10   5        2.84        1.65      5.27 o 
 -18   0   6        0.36        2.30      5.27 o 
 -16   0   6        7.41        5.91      3.37 o 
 -14   0   6        2.95        1.32      2.85 o 
 -12   0   6      412.83      421.00     17.94 o 
 -10   0   6        9.65       11.97      3.13 o 
  -8   0   6       26.74       18.16      2.61 o 
  -6   0   6     4263.76     4680.37     72.62 o 
  -4   0   6      403.33      356.97      6.71 o 
  -2   0   6       24.78       44.87      2.29 o 
   0   0   6      845.93      738.76     15.61 o 
   2   0   6     9002.65     9405.40    180.44 o 
   4   0   6       20.69       21.15      3.46 o 
   6   0   6      249.60      297.45     23.54 o 
   8   0   6      398.94      366.59     10.91 o 
  10   0   6      295.61      310.39     20.24 o 
  12   0   6       36.44       50.37      7.57 o 
  14   0   6       99.98       94.15     10.20 o 
 -18   1   6        2.83        3.79      3.72 o 
 -17   1   6        0.24        1.98      3.26 o 
 -16   1   6       26.16       22.75      3.39 o 
 -15   1   6       63.92       63.18      4.05 o 
 -14   1   6      213.36      184.57      6.13 o 
 -13   1   6      276.07      249.50      6.51 o 
 -12   1   6       77.16       83.70      4.02 o 
 -11   1   6       76.03       90.45      3.91 o 
 -10   1   6        0.99        3.36      1.58 o 
  -9   1   6       12.89        4.63      1.01 o 
  -8   1   6        4.47       -0.34      1.03 o 
  -7   1   6       81.61       94.39      2.16 o 
  -6   1   6     1837.36     1928.52     24.05 o 
  -5   1   6      400.41      431.03      6.09 o 
  -4   1   6      627.03      601.75     10.23 o 
  -3   1   6      604.77      619.63     10.45 o 
  -2   1   6      707.25      773.35     12.90 o 
  -1   1   6      106.52      102.23      2.59 o 
   0   1   6      843.22      836.50     14.00 o 
   1   1   6      808.54      810.25     16.04 o 
   2   1   6      845.94     1020.27     15.24 o 
   3   1   6     1377.48     1547.44     22.55 o 
   4   1   6      407.55      447.86      7.88 o 
   5   1   6       78.86       94.49      3.19 o 
   6   1   6        1.78       -0.07      1.35 o 
   7   1   6        6.46        9.66      1.80 o 
   8   1   6       87.62       80.90      3.69 o 
   9   1   6        0.33       -1.52      1.75 o 
  10   1   6      138.18      139.69      4.89 o 
  11   1   6      253.57      255.36      6.86 o 
  12   1   6       21.80       27.16      4.30 o 
  13   1   6       10.61       15.58      4.07 o 
  14   1   6       21.57       25.98      4.87 o 
 -18   2   6        0.03       -1.73      3.47 o 
 -17   2   6       38.96       42.61      5.23 o 
 -16   2   6        0.01        3.46      2.69 o 
 -15   2   6       21.82       16.16      3.20 o 
 -14   2   6        3.91        1.87      2.21 o 
 -13   2   6       47.33       48.98      3.47 o 
 -12   2   6        0.18        2.38      2.14 o 
 -11   2   6      981.39      928.95     14.93 o 
 -10   2   6        2.99        0.40      1.76 o 
  -9   2   6      114.23       96.86      3.92 o 
  -8   2   6        3.36        3.52      0.88 o 
  -7   2   6      450.91      436.08      6.61 o 
  -6   2   6       79.73       80.40      2.82 o 
  -5   2   6       40.61       66.47      2.11 o 
  -4   2   6       82.35       82.60      2.06 o 
  -3   2   6      972.44      993.92     16.43 o 
  -2   2   6       35.60       46.09      2.90 o 
  -1   2   6      889.40      879.96     19.02 o 
   0   2   6      111.66      133.98      5.00 o 
   1   2   6     1972.93     2049.96     38.61 o 
   2   2   6       80.18      122.30      3.55 o 
   3   2   6     2359.38     2472.78     39.71 o 
   4   2   6       56.85       52.67      2.81 o 
   5   2   6        9.83       11.82      1.57 o 
   6   2   6        4.61        1.77      1.38 o 
   7   2   6      377.34      343.26      7.16 o 
   8   2   6        3.71        7.28      1.91 o 
   9   2   6       24.70       26.27      3.26 o 
  10   2   6       29.12       27.28      2.84 o 
  11   2   6        5.00       13.10      2.52 o 
  12   2   6        1.72       -0.16      3.26 o 
  13   2   6       81.03       95.27     13.83 o 
  14   2   6        5.00       -0.06      6.25 o 
 -17   3   6       11.89       11.44      3.31 o 
 -16   3   6        3.35        5.90      2.93 o 
 -15   3   6       23.34       19.08      3.19 o 
 -14   3   6      370.79      372.91      9.91 o 
 -13   3   6       35.55       45.58      3.95 o 
 -12   3   6      148.46      142.81      4.89 o 
 -11   3   6       58.88       60.42      3.40 o 
 -10   3   6      983.94      995.79     15.66 o 
  -9   3   6      190.49      181.58      3.91 o 
  -8   3   6       22.22       28.55      1.73 o 
  -7   3   6      245.02      250.18      4.24 o 
  -6   3   6      613.39      582.75      9.44 o 
  -5   3   6      471.25      472.73      6.88 o 
  -4   3   6       67.68       61.66      2.05 o 
  -3   3   6       32.82       28.28      1.61 o 
  -2   3   6     2701.87     3002.10     47.36 o 
  -1   3   6       87.98       72.31      4.30 o 
   0   3   6      854.96      886.49     19.72 o 
   1   3   6      191.33      237.80      5.91 o 
   2   3   6      632.86      733.30     13.14 o 
   3   3   6       97.29       96.24      3.53 o 
   4   3   6      386.19      409.23      8.61 o 
   5   3   6       37.32       33.26      2.55 o 
   6   3   6      271.54      258.78      6.86 o 
   7   3   6       18.93       21.98      2.68 o 
   8   3   6        1.95        3.10      2.03 o 
   9   3   6      111.22      119.69      5.56 o 
  10   3   6        2.42        6.09      2.29 o 
  11   3   6       25.66       20.78      5.75 o 
  12   3   6       86.65       95.34      6.70 o 
  13   3   6        1.40        1.91      3.47 o 
 -17   4   6        8.14       22.38      7.06 o 
 -16   4   6        0.94        0.10      5.10 o 
 -15   4   6       18.41       22.87      6.25 o 
 -14   4   6        0.84        2.66      2.64 o 
 -13   4   6       11.76       15.97      3.22 o 
 -12   4   6      109.87      102.19      5.13 o 
 -11   4   6        9.98        5.81      2.47 o 
 -10   4   6       68.06       50.38      2.73 o 
  -9   4   6      143.54      165.19      3.71 o 
  -8   4   6        0.76       -0.73      0.78 o 
  -7   4   6        3.29        1.50      0.76 o 
  -6   4   6       88.79       76.46      2.46 o 
  -5   4   6       81.76       80.39      4.64 o 
  -4   4   6      118.99      105.90      2.83 o 
  -3   4   6      110.19       90.32      2.48 o 
  -2   4   6        0.50        5.84      1.52 o 
  -1   4   6     1260.47     1307.12     21.85 o 
   0   4   6       61.83       75.93      2.93 o 
   1   4   6        0.12        0.73      2.08 o 
   2   4   6     1413.95     1503.18     29.73 o 
   3   4   6      587.82      616.50     11.84 o 
   4   4   6       95.88      107.97      4.01 o 
   5   4   6        2.06        5.11      1.83 o 
   6   4   6       89.34       84.26      4.19 o 
   7   4   6       53.73       55.13      3.82 o 
   8   4   6       27.64       44.99      4.22 o 
   9   4   6       11.25        7.36      2.27 o 
  10   4   6       23.92       19.13      3.42 o 
  11   4   6       24.00       10.24      6.91 o 
  12   4   6       33.83       23.70      6.25 o 
  13   4   6       15.73       12.84      6.25 o 
 -16   5   6        4.28        3.40      3.98 o 
 -15   5   6       26.26       37.09      4.20 o 
 -14   5   6       18.53       16.93      3.34 o 
 -13   5   6      105.22       84.69      5.25 o 
 -12   5   6       32.45       33.51      3.70 o 
 -11   5   6      103.21       88.41      4.86 o 
 -10   5   6      210.07      204.87      5.69 o 
  -9   5   6      110.15      126.37      3.95 o 
  -8   5   6       39.55       36.53      2.37 o 
  -7   5   6      307.41      302.38      5.84 o 
  -6   5   6       80.82      103.24      5.02 o 
  -5   5   6       92.12       90.76      3.38 o 
  -4   5   6       80.86       96.79      5.06 o 
  -3   5   6      327.75      350.55     11.88 o 
  -2   5   6        2.30        2.04      1.31 o 
  -1   5   6       28.83       27.51      2.65 o 
   0   5   6      180.38      185.00      6.18 o 
   2   5   6        7.97        7.67      5.77 o 
   3   5   6      105.82       96.54      3.98 o 
   4   5   6       12.13       15.21      2.28 o 
   5   5   6      210.50      213.90     11.69 o 
   6   5   6      113.03      113.97      6.94 o 
   7   5   6        1.49        2.83      3.29 o 
   8   5   6      124.42      113.95      7.51 o 
   9   5   6       48.45       48.51      6.09 o 
  10   5   6       11.41        4.62      4.32 o 
  11   5   6       92.72      105.54     15.31 o 
  12   5   6        2.67       -4.94      5.27 o 
 -15   6   6        9.46       10.24      3.23 o 
 -14   6   6        1.96        0.64      3.18 o 
 -13   6   6       27.83       39.69      4.03 o 
 -12   6   6       21.52       21.13      3.63 o 
 -11   6   6       43.98       47.61      4.00 o 
 -10   6   6      105.78      111.72      4.52 o 
  -9   6   6       11.27        6.91      1.80 o 
  -8   6   6       70.53       72.08      3.34 o 
  -7   6   6        8.62       11.03      1.94 o 
  -6   6   6      158.84      139.30      4.11 o 
  -5   6   6      173.13      166.40      4.38 o 
  -4   6   6       21.68       21.56      2.02 o 
  -3   6   6        6.32        1.92      3.27 o 
  -2   6   6      680.02      639.33     12.98 o 
  -1   6   6      114.41      109.14      4.82 o 
   0   6   6      270.86      221.50      8.62 o 
   1   6   6      117.18       98.83      6.91 o 
   2   6   6      480.62      409.69     16.46 o 
   3   6   6      420.83      438.98     13.45 o 
   4   6   6       12.91        9.98      3.53 o 
   5   6   6       48.64       43.29      5.22 o 
   6   6   6      111.95      117.71      7.35 o 
   7   6   6       12.17       10.29      4.26 o 
   8   6   6        0.09       -2.57      3.83 o 
   9   6   6        2.15        5.31      6.42 o 
  10   6   6      102.72       97.84     15.97 o 
  11   6   6       18.83       15.44      5.22 o 
 -14   7   6       61.63       67.47      5.49 o 
 -13   7   6        0.00        5.68      4.13 o 
 -12   7   6        4.92        8.63      4.83 o 
 -11   7   6       67.11       78.48      5.02 o 
 -10   7   6       88.86      101.37      5.08 o 
  -9   7   6        9.64       18.49      2.33 o 
  -8   7   6        4.25        9.96      3.47 o 
  -7   7   6       71.23       70.64      4.75 o 
  -6   7   6       48.42       44.85      3.29 o 
  -5   7   6        0.68        1.93      2.33 o 
  -4   7   6        0.78        0.07      1.66 o 
  -3   7   6       27.69       23.25      4.03 o 
  -2   7   6       26.43       41.93      4.82 o 
  -1   7   6       46.20       35.64      4.50 o 
   0   7   6      105.69      113.59      6.94 o 
   1   7   6      242.80      213.87      9.23 o 
   2   7   6       51.60       49.96      5.53 o 
   3   7   6       41.03       44.40      5.11 o 
   4   7   6       52.37       47.74      5.53 o 
   5   7   6        0.20       -3.64      3.64 o 
   6   7   6       46.00       39.37      5.38 o 
   7   7   6       63.15       64.84      6.61 o 
   8   7   6        0.76        1.99      4.26 o 
   9   7   6       47.78       52.18      6.56 o 
  10   7   6        1.20        2.96      5.27 o 
 -12   8   6        0.53       -4.28      4.28 o 
 -11   8   6        2.74        5.27      4.94 o 
 -10   8   6        0.04        7.41      3.49 o 
  -9   8   6       88.47       75.04      6.40 o 
  -8   8   6       26.49       28.56      5.14 o 
  -7   8   6        7.67        8.72      2.78 o 
  -6   8   6       41.75       41.38      4.05 o 
  -5   8   6       34.24       32.81      3.17 o 
  -4   8   6        6.18        8.69      3.47 o 
  -3   8   6        7.07       14.99      6.09 o 
  -2   8   6       33.13       38.75      4.97 o 
  -1   8   6      161.27      138.72     15.31 o 
   0   8   6        7.35       12.58      6.42 o 
   1   8   6        6.19       12.40      7.57 o 
   2   8   6       25.34       28.63      4.67 o 
   3   8   6       35.57       38.99      5.38 o 
   4   8   6       49.27       41.11      8.23 o 
   5   8   6       17.75       18.59      5.43 o 
   6   8   6        2.16        4.96      4.35 o 
   7   8   6        6.39        6.72      4.44 o 
   8   8   6        1.72       -4.61      4.61 o 
 -10   9   6       45.89       58.76      6.27 o 
  -9   9   6        0.04        2.50      3.47 o 
  -8   9   6       20.67       21.12      3.46 o 
  -7   9   6        0.56        3.12      2.52 o 
  -6   9   6       37.98       48.26      4.50 o 
  -5   9   6        0.15        3.44      3.68 o 
  -4   9   6       17.40       20.97      4.44 o 
  -3   9   6        2.96        3.28      5.43 o 
  -2   9   6       51.37       55.05      5.81 o 
  -1   9   6       22.90       19.45      4.40 o 
   0   9   6       70.70       68.48      7.74 o 
   1   9   6       28.36       31.93     10.20 o 
   2   9   6       33.38       29.75      5.93 o 
   3   9   6        0.28       -1.10      3.62 o 
   4   9   6        7.71       -0.99      4.94 o 
   5   9   6       14.79        0.33      4.61 o 
   6   9   6        1.70       -1.98      5.27 o 
  -6  10   6        1.47        4.61      5.93 o 
  -5  10   6       11.51       14.71      6.75 o 
  -4  10   6        0.01        7.00      9.88 o 
  -3  10   6       13.83       18.11      6.58 o 
  -2  10   6       32.63       21.07      6.58 o 
  -1  10   6       28.64       45.10      8.23 o 
   0  10   6        0.38       -2.30      4.94 o 
   1  10   6        4.31        3.29      5.60 o 
   2  10   6       18.56       28.31      6.58 o 
 -17   0   7        0.31        2.02      6.58 o 
 -15   0   7       57.92       61.88      5.67 o 
 -13   0   7      195.46      167.72      7.41 o 
 -11   0   7      169.48      161.57      6.70 o 
  -9   0   7     2277.84     2483.53     48.30 o 
  -7   0   7       68.42       75.47      2.59 o 
  -5   0   7      640.19      661.93     19.10 o 
  -3   0   7      118.98       94.77      3.37 o 
  -1   0   7     3132.47     3571.03     69.49 o 
   3   0   7      180.00      236.01     28.80 o 
   5   0   7       72.12       58.38      3.84 o 
   7   0   7       58.87       71.35      4.89 o 
   9   0   7       73.58       80.45      5.47 o 
  11   0   7      388.05      372.27     12.21 o 
  13   0   7        2.43        4.94      4.94 o 
 -18   1   7        4.13        8.02      3.84 o 
 -17   1   7       42.50       35.37      5.40 o 
 -16   1   7       44.44       44.04      3.66 o 
 -15   1   7       96.17       97.08      4.74 o 
 -14   1   7       96.37       83.92      4.35 o 
 -13   1   7        4.23        1.26      1.92 o 
 -12   1   7        8.67       10.58      2.23 o 
 -11   1   7       10.58        9.65      2.02 o 
 -10   1   7      349.66      346.35      6.98 o 
  -9   1   7      337.75      382.49      6.22 o 
  -8   1   7       90.04      110.34      2.84 o 
  -7   1   7       15.49       21.19      1.37 o 
  -6   1   7     2119.33     2304.00     31.64 o 
  -5   1   7     1158.35     1247.77     15.67 o 
  -4   1   7     1052.17     1115.56     22.45 o 
  -3   1   7     2384.02     2763.96     55.47 o 
  -2   1   7     1926.06     1818.67     31.21 o 
  -1   1   7      324.43      277.10      5.50 o 
   0   1   7      189.08      179.59      4.04 o 
   2   1   7     2472.93     2618.89     36.88 o 
   3   1   7      155.50      198.30      4.51 o 
   4   1   7       75.44       82.65      4.28 o 
   5   1   7      384.12      424.37      7.97 o 
   6   1   7        8.06        8.67      1.66 o 
   7   1   7        9.85       10.33      1.85 o 
   8   1   7       59.48       53.46      3.29 o 
   9   1   7       42.21       49.87      3.29 o 
  10   1   7      111.21      132.30      4.93 o 
  11   1   7        0.38        3.14      2.42 o 
  12   1   7      106.26      117.12      7.20 o 
  13   1   7       13.26       11.19      3.96 o 
 -18   2   7       13.44       13.24      3.51 o 
 -17   2   7        0.01        5.63      3.73 o 
 -16   2   7       37.76       37.80      4.00 o 
 -15   2   7        1.21        3.73      2.25 o 
 -14   2   7      289.90      263.33      6.97 o 
 -13   2   7        0.09        2.01      2.15 o 
 -12   2   7        8.74        5.31      2.14 o 
 -11   2   7      197.29      196.95      5.33 o 
 -10   2   7      310.07      294.34      7.77 o 
  -9   2   7       98.61      102.99      2.96 o 
  -8   2   7      896.62      969.78     11.86 o 
  -7   2   7      349.18      360.27      5.81 o 
  -6   2   7        1.44        2.42      0.91 o 
  -5   2   7       96.91       82.26      2.47 o 
  -4   2   7      115.60       85.40      2.43 o 
  -3   2   7      454.30      553.07      9.73 o 
  -2   2   7      369.96      390.50     10.00 o 
  -1   2   7       97.11      118.46      4.77 o 
   0   2   7     1175.13     1274.02     26.89 o 
   1   2   7      106.23      104.24      3.59 o 
   2   2   7       31.17       23.47      1.74 o 
   3   2   7      170.16      166.45      4.49 o 
   4   2   7       18.28       16.06      2.00 o 
   5   2   7       61.43       78.91      3.20 o 
   6   2   7       29.35       31.75      2.39 o 
   7   2   7       33.01       40.77      2.81 o 
   8   2   7        0.12       -0.05      1.80 o 
   9   2   7       25.17       18.09      2.56 o 
  10   2   7      118.22      137.11      5.09 o 
  11   2   7       39.77       47.50      3.60 o 
  12   2   7       72.96       80.06      7.08 o 
  13   2   7        0.12        1.81      4.77 o 
 -18   3   7        0.36        7.35      4.07 o 
 -17   3   7       92.01      100.21      6.21 o 
 -16   3   7       27.21       34.80      6.81 o 
 -15   3   7       33.38       31.45      3.92 o 
 -14   3   7       45.88       43.73      3.97 o 
 -13   3   7       80.78       96.66      4.33 o 
 -12   3   7       30.07       25.93      2.82 o 
 -11   3   7        0.04        0.26      1.91 o 
 -10   3   7       67.20       48.56      2.96 o 
  -9   3   7      560.98      533.40      9.15 o 
  -8   3   7       16.53       16.72      1.61 o 
  -7   3   7     1124.51     1108.50     14.61 o 
  -6   3   7      246.69      272.43      5.52 o 
  -5   3   7     1361.35     1450.08     18.31 o 
  -4   3   7      774.62      793.85     10.58 o 
  -3   3   7      524.67      507.24      9.24 o 
  -2   3   7       51.90       63.43      4.17 o 
  -1   3   7     3906.37     4081.45     80.35 o 
   0   3   7        0.33        2.09      2.29 o 
   1   3   7     2034.22     1952.56     86.78 o 
   2   3   7       26.24       29.70      3.09 o 
   3   3   7     1501.49     1501.24     25.22 o 
   4   3   7      335.46      350.75      7.84 o 
   5   3   7       18.05       13.77      2.15 o 
   6   3   7      142.69      134.66      4.98 o 
   7   3   7       42.21       53.23      3.82 o 
   8   3   7       20.95       18.77      2.47 o 
   9   3   7      104.27       92.94      4.26 o 
  10   3   7        5.62        5.93      2.37 o 
  11   3   7        0.07       -5.10      5.10 o 
  12   3   7        4.85       10.20      5.93 o 
  13   3   7       34.44       35.55      8.23 o 
 -17   4   7        1.17        3.19      3.23 o 
 -16   4   7        7.27       14.61      3.35 o 
 -15   4   7        3.56        0.46      2.77 o 
 -14   4   7        6.91       11.55      6.14 o 
 -13   4   7       44.13       36.12      3.76 o 
 -12   4   7       74.10       62.83      4.31 o 
 -11   4   7       88.33       98.30      4.16 o 
 -10   4   7      399.74      397.72      7.10 o 
  -9   4   7      914.70      864.19     11.38 o 
  -8   4   7      918.71      811.79     12.79 o 
  -7   4   7      300.20      297.16      5.86 o 
  -6   4   7       41.53       52.94      2.46 o 
  -5   4   7       87.03       58.52      3.60 o 
  -4   4   7      377.43      366.89      5.74 o 
  -3   4   7      182.94      172.17      4.28 o 
  -2   4   7     1271.03     1331.58     22.24 o 
  -1   4   7      241.76      228.20      7.73 o 
   0   4   7      775.98      815.37     14.41 o 
   1   4   7      177.86      152.08      4.78 o 
   2   4   7        5.70       10.27      2.47 o 
   3   4   7       22.19       18.88      2.14 o 
   4   4   7       89.53       91.23      3.96 o 
   5   4   7       25.54       38.19      3.49 o 
   6   4   7       10.48        6.11      3.47 o 
   7   4   7       53.59       54.24      5.29 o 
   8   4   7      153.69      163.37      8.44 o 
   9   4   7       35.05       46.27      4.32 o 
  10   4   7        3.40        2.84      4.84 o 
  11   4   7      155.72      166.60      9.41 o 
  12   4   7       24.51       30.28      7.24 o 
 -16   5   7       19.36       17.79      3.65 o 
 -15   5   7        9.40       14.61      3.41 o 
 -14   5   7        6.87        6.76      4.77 o 
 -13   5   7       10.13        3.39      3.59 o 
 -12   5   7        9.25       13.22      3.27 o 
 -11   5   7       17.67       13.57      2.89 o 
 -10   5   7       85.51      107.32      4.29 o 
  -9   5   7        9.81       13.16      2.01 o 
  -8   5   7       48.20       37.78      2.40 o 
  -7   5   7        7.65        5.45      1.78 o 
  -6   5   7      628.41      618.14     12.07 o 
  -5   5   7       45.92       47.70      4.43 o 
  -4   5   7        1.78        8.74      1.79 o 
  -3   5   7       12.85       17.71      1.66 o 
   0   5   7        3.07       13.50      5.27 o 
   1   5   7       19.97       19.72      3.47 o 
   2   5   7      880.55      830.86     20.42 o 
   3   5   7      199.78      198.04      8.34 o 
   4   5   7        0.01       -0.82      2.98 o 
   5   5   7      158.72      155.70      7.87 o 
   6   5   7       34.31       23.72      4.50 o 
   7   5   7        9.49        5.35      3.64 o 
   8   5   7       46.32       31.30      5.06 o 
   9   5   7        0.64       -0.59      3.68 o 
  10   5   7       38.94       24.09      5.06 o 
  11   5   7        0.00       -4.23     17.94 o 
 -15   6   7        1.01        1.68      6.45 o 
 -14   6   7       35.64       28.84      4.47 o 
 -13   6   7        0.00       -1.26      4.67 o 
 -12   6   7       12.77       21.28      3.34 o 
 -11   6   7      157.21      133.55      9.80 o 
 -10   6   7       58.37       72.56      4.80 o 
  -9   6   7       19.56       16.12      2.10 o 
  -8   6   7      257.51      230.66      5.40 o 
  -7   6   7      126.91      116.50      3.86 o 
  -6   6   7       88.97       80.55      4.69 o 
  -5   6   7      135.87      121.50      5.29 o 
  -4   6   7      238.46      238.65      7.03 o 
  -3   6   7      453.88      442.97     10.29 o 
  -2   6   7       49.79       46.03      3.52 o 
  -1   6   7       68.30       56.36      5.20 o 
   0   6   7      287.61      297.44     10.26 o 
   1   6   7      208.07      228.07      9.14 o 
   2   6   7      139.61      116.48      6.94 o 
   3   6   7      214.30      203.93      8.89 o 
   4   6   7       25.85       29.28      4.94 o 
   5   6   7        0.23        0.26      3.59 o 
   6   6   7        0.30       -3.34      3.34 o 
   7   6   7      102.05      105.35      9.05 o 
   8   6   7        0.71        0.36      4.08 o 
   9   6   7       16.09       11.26     10.86 o 
  10   6   7       15.63       18.11      6.75 o 
 -14   7   7        9.82       20.54      4.73 o 
 -13   7   7       23.97       33.77      5.60 o 
 -12   7   7       31.79       19.98      4.50 o 
 -11   7   7        0.00        0.47      4.94 o 
 -10   7   7       22.86       25.51      3.46 o 
  -9   7   7       22.92       30.67      3.60 o 
  -8   7   7        6.05        5.76      2.20 o 
  -7   7   7       13.59       14.95      2.61 o 
  -6   7   7       12.20       16.65      2.95 o 
  -5   7   7       62.97       68.92      4.55 o 
  -4   7   7       10.15       12.21      2.86 o 
  -3   7   7       25.59       28.20      3.38 o 
  -2   7   7      134.35      148.11      7.64 o 
  -1   7   7       57.56       52.40      5.29 o 
   0   7   7       15.27        9.37      3.71 o 
   1   7   7       35.61       33.05      4.81 o 
   2   7   7        6.07        8.79      3.88 o 
   3   7   7       27.63       24.21      4.74 o 
   4   7   7      130.35      116.20      7.59 o 
   5   7   7        5.14        2.67      3.78 o 
   6   7   7       52.65       50.99      5.93 o 
   7   7   7        0.39        1.15      4.02 o 
   8   7   7        0.01       -4.14      4.14 o 
   9   7   7        6.08        5.93      5.60 o 
 -12   8   7       29.01       24.69      6.91 o 
 -11   8   7       66.48       73.74      9.55 o 
 -10   8   7       34.77       50.50      5.59 o 
  -9   8   7       70.19       68.18      6.28 o 
  -8   8   7       33.16       34.44      5.17 o 
  -7   8   7       13.61       13.00      2.97 o 
  -6   8   7        0.24        6.50      3.14 o 
  -5   8   7       29.51       32.47      4.66 o 
  -4   8   7       91.96       96.10      6.51 o 
  -3   8   7       49.16       58.90      8.06 o 
  -2   8   7       23.86       25.30      4.40 o 
  -1   8   7        6.95        9.40      3.79 o 
   0   8   7       82.63       88.59      8.23 o 
   1   8   7       68.97       83.04      6.79 o 
   2   8   7        5.30        4.69      3.78 o 
   3   8   7       34.11       33.57      5.76 o 
   4   8   7       20.04       16.34      4.32 o 
   5   8   7        0.30       -2.43      3.59 o 
   6   8   7        9.07       11.27      4.63 o 
   7   8   7        0.73       -0.66      4.94 o 
 -10   9   7        2.13       12.02      3.96 o 
  -9   9   7       43.12       44.81      5.70 o 
  -8   9   7        6.69       14.58      4.07 o 
  -7   9   7       13.60       21.59      8.23 o 
  -6   9   7       17.40       24.68      8.72 o 
  -5   9   7       29.59       50.56      7.57 o 
  -4   9   7        0.53        4.50      3.60 o 
  -3   9   7       40.03       46.73      5.70 o 
  -2   9   7       13.32       14.85      4.17 o 
  -1   9   7      132.65      153.53      8.76 o 
   0   9   7        0.66        0.98      3.56 o 
   1   9   7        6.04        7.07      3.94 o 
   2   9   7        0.06        4.55      8.23 o 
   3   9   7        0.21       -2.96      4.61 o 
   4   9   7        2.25        3.29      5.27 o 
   5   9   7       32.45       23.04      6.91 o 
  -6  10   7        8.63       16.79      6.91 o 
  -5  10   7       13.29       19.42      6.91 o 
  -4  10   7        3.76       -2.96      4.94 o 
  -3  10   7        9.22        9.88      6.25 o 
  -2  10   7        5.71        0.66      4.94 o 
  -1  10   7       11.81       11.19      5.60 o 
   0  10   7        8.00        6.91      5.27 o 
   1  10   7        0.06       -4.61      4.61 o 
 -18   0   8       22.12       35.66      7.90 o 
 -16   0   8       30.94       21.07      4.26 o 
 -14   0   8       71.58       66.43      5.61 o 
 -12   0   8       65.67       65.26      5.76 o 
 -10   0   8     1409.22     1276.79     26.88 o 
  -8   0   8      174.97      206.30      4.86 o 
  -6   0   8      347.49      289.02      6.06 o 
  -4   0   8      247.48      234.76      6.23 o 
  -2   0   8     1992.14     1888.36     37.73 o 
   0   0   8       82.34       67.09      3.40 o 
   2   0   8      465.75      466.15     11.53 o 
   4   0   8      167.08      188.80      6.70 o 
   6   0   8       10.68       18.04      3.08 o 
   8   0   8      133.61      132.90      8.06 o 
  10   0   8       27.99       23.94      4.11 o 
  12   0   8       86.13      114.23     10.53 o 
 -18   1   8        1.30        7.25      3.20 o 
 -17   1   8        3.81        2.44      2.39 o 
 -16   1   8        0.36        3.08      2.23 o 
 -15   1   8        7.25        7.26      2.34 o 
 -14   1   8       15.67       27.18      2.99 o 
 -13   1   8        1.17        0.23      2.04 o 
 -12   1   8       15.83       16.92      2.34 o 
 -11   1   8       23.83       24.75      2.42 o 
 -10   1   8      162.31      156.30      4.47 o 
  -9   1   8      232.35      266.04      4.97 o 
  -8   1   8      187.44      186.33      3.95 o 
  -7   1   8       97.10       96.34      2.56 o 
  -6   1   8      260.24      331.76      5.97 o 
  -5   1   8      137.97      175.97      3.71 o 
  -4   1   8      425.03      436.76      8.05 o 
  -3   1   8        4.72        5.13      0.96 o 
  -2   1   8        8.70        8.93      1.05 o 
  -1   1   8      200.32      211.54      4.23 o 
   0   1   8      546.32      523.04      8.56 o 
   1   1   8       32.59       20.11      5.76 o 
   2   1   8        0.13       -0.13      1.33 o 
   3   1   8      128.07      119.49      3.53 o 
   4   1   8      526.89      584.18     10.12 o 
   5   1   8      374.79      417.86      8.08 o 
   6   1   8      465.16      457.50      8.83 o 
   7   1   8      279.22      288.53      6.67 o 
   8   1   8       13.22        6.93      2.06 o 
   9   1   8        1.85        5.02      2.18 o 
  10   1   8       18.30       21.57      2.76 o 
  11   1   8       89.82       98.33      6.41 o 
  12   1   8        5.11       13.69      3.84 o 
  13   1   8       13.08        6.25      3.96 o 
 -18   2   8        1.26        6.18      3.19 o 
 -17   2   8       34.71       34.52      4.23 o 
 -16   2   8        0.01       -0.15      2.76 o 
 -15   2   8        3.12       -0.74      2.80 o 
 -14   2   8        0.10        0.75      2.68 o 
 -13   2   8        6.15        8.82      2.23 o 
 -12   2   8       10.63       14.81      2.42 o 
 -11   2   8      643.30      587.91     10.56 o 
 -10   2   8      116.97      111.09      4.46 o 
  -9   2   8     1261.30     1193.25     17.56 o 
  -8   2   8      151.60      157.71      3.92 o 
  -7   2   8      626.16      572.74      9.16 o 
  -6   2   8      344.22      341.71      5.44 o 
  -5   2   8      413.18      467.18      6.78 o 
  -4   2   8       21.29       16.89      1.32 o 
  -3   2   8       64.49       49.99      3.47 o 
  -2   2   8      159.42      173.20      5.67 o 
  -1   2   8     1095.27     1210.94     25.72 o 
   0   2   8      127.17      147.43      8.72 o 
   1   2   8      471.52      445.55     25.64 o 
   2   2   8       17.75       21.03      1.94 o 
   3   2   8       63.30       52.18      2.61 o 
   4   2   8      275.72      267.31      5.84 o 
   5   2   8       17.92       18.15      2.04 o 
   6   2   8        2.56        2.02      1.58 o 
   7   2   8        4.93        4.56      1.80 o 
   8   2   8       51.42       46.34      3.14 o 
   9   2   8      170.85      174.28      5.57 o 
  10   2   8        0.07        0.84      2.12 o 
  11   2   8        4.83        3.02      2.90 o 
  12   2   8       20.08       17.45      6.25 o 
 -18   3   8        6.63        3.79      3.96 o 
 -17   3   8       15.50       23.48      3.89 o 
 -16   3   8       73.66       77.63      5.30 o 
 -15   3   8        2.53        7.04      2.34 o 
 -14   3   8       60.59       56.91      3.85 o 
 -13   3   8       12.85       12.98      2.52 o 
 -12   3   8      420.01      394.94      8.62 o 
 -11   3   8      143.29      122.12      9.41 o 
 -10   3   8       51.58       48.25      2.96 o 
  -9   3   8       70.71       87.04      2.95 o 
  -8   3   8     1076.26     1123.19     15.02 o 
  -7   3   8      148.91      142.96      3.42 o 
  -6   3   8      203.23      197.36      3.89 o 
  -5   3   8        1.32        5.64      1.08 o 
  -4   3   8      260.42      308.07      5.57 o 
  -3   3   8       90.56       82.57      5.27 o 
  -2   3   8        4.82        8.31      2.29 o 
  -1   3   8       92.23      131.48      5.70 o 
   0   3   8     1490.39     1537.43     32.56 o 
   1   3   8        3.89        0.42      1.88 o 
   2   3   8      499.76      476.29     10.76 o 
   3   3   8      258.07      285.46      6.56 o 
   4   3   8      129.84      123.64      4.39 o 
   5   3   8      357.52      371.55      8.50 o 
   6   3   8      140.53      165.30      4.92 o 
   7   3   8       43.73       35.53      2.85 o 
   8   3   8      227.31      202.29      7.12 o 
   9   3   8        4.71       10.84      2.86 o 
  10   3   8       52.01       70.94      6.40 o 
  11   3   8        1.72       -5.76      5.76 o 
  12   3   8        7.48       -0.33      4.94 o 
 -17   4   8        0.07        0.43      3.28 o 
 -16   4   8       35.19       35.07      5.47 o 
 -15   4   8       20.57       19.79      3.39 o 
 -14   4   8      107.01       92.45     10.00 o 
 -13   4   8       33.22       26.68      3.73 o 
 -12   4   8      171.64      162.76      5.12 o 
 -11   4   8      350.67      375.26      7.90 o 
 -10   4   8      236.71      209.70      5.47 o 
  -9   4   8       43.41       43.13      3.06 o 
  -8   4   8       32.89       30.46      2.11 o 
  -7   4   8      863.30      858.06     11.93 o 
  -6   4   8      241.45      249.19      5.45 o 
  -5   4   8      282.69      280.13      4.86 o 
  -4   4   8       11.98       20.19      1.32 o 
  -3   4   8      219.78      207.92      7.64 o 
  -2   4   8      309.88      317.92      9.61 o 
  -1   4   8       15.40       20.22      3.23 o 
   0   4   8        3.38        3.94      2.76 o 
   2   4   8        0.19       -1.47      2.13 o 
   3   4   8      275.66      270.33      9.51 o 
   4   4   8      125.34      121.38      6.74 o 
   5   4   8      169.88      148.97      7.44 o 
   6   4   8        0.07       -1.18      4.28 o 
   7   4   8       19.04       19.22      4.19 o 
   8   4   8      137.18      127.63      9.52 o 
   9   4   8       52.94       38.96      8.95 o 
  10   4   8       14.07       12.97      3.56 o 
  11   4   8       17.83       15.41      5.05 o 
 -16   5   8        0.84        4.82      5.09 o 
 -15   5   8       30.27       28.92      4.12 o 
 -14   5   8        1.23        5.39      3.38 o 
 -13   5   8        6.54        6.24      2.64 o 
 -12   5   8        0.30       -2.18      2.18 o 
 -11   5   8       54.25       35.73      3.47 o 
 -10   5   8       37.79       41.60      3.52 o 
  -9   5   8      198.65      183.82      5.14 o 
  -8   5   8       21.25       20.65      3.04 o 
  -7   5   8       19.12       27.59      2.32 o 
  -6   5   8      101.61       79.02      4.23 o 
  -5   5   8       97.27      100.76      5.66 o 
  -4   5   8        1.21        1.21      1.88 o 
  -3   5   8       60.32       83.26     11.26 o 
  -2   5   8        8.00        5.07      2.74 o 
  -1   5   8      628.73      664.45     16.95 o 
   0   5   8       13.99       13.85      3.40 o 
   1   5   8        0.58       -0.26      2.80 o 
   2   5   8      207.21      229.47     12.84 o 
   3   5   8      303.10      277.09     10.08 o 
   4   5   8       70.87       70.42      5.76 o 
   5   5   8       23.41       23.82      4.32 o 
   6   5   8       30.68       26.66      5.76 o 
   7   5   8      100.44      117.45      7.50 o 
   8   5   8        0.26        4.61      6.09 o 
   9   5   8        3.44        3.53      5.53 o 
  10   5   8        7.80        4.73      5.85 o 
  11   5   8       38.93       51.68      8.56 o 
 -15   6   8        1.96        3.25      4.67 o 
 -14   6   8       18.70       22.68      3.61 o 
 -13   6   8       34.06       25.76      3.61 o 
 -12   6   8        0.86        8.86      3.53 o 
 -11   6   8      229.85      227.38      9.64 o 
 -10   6   8      125.27      143.85      7.45 o 
  -9   6   8       47.09       48.57      3.91 o 
  -8   6   8      156.46      161.36      6.08 o 
  -7   6   8       33.76       33.89      3.80 o 
  -6   6   8      214.03      225.23      6.95 o 
  -5   6   8      128.84      123.80      5.42 o 
  -4   6   8       26.49       16.08      2.39 o 
  -3   6   8       10.52        7.75      2.72 o 
  -2   6   8      108.81      105.09      4.92 o 
  -1   6   8        0.02        3.09      3.29 o 
   0   6   8      228.18      203.53      8.62 o 
   1   6   8        6.00        5.09      3.34 o 
   2   6   8        7.48        2.50      3.53 o 
   3   6   8       25.51       25.78      4.50 o 
   4   6   8      271.07      243.56     10.26 o 
   5   6   8       78.79       79.99      6.70 o 
   6   6   8        5.68        0.40      4.44 o 
   7   6   8        6.22        2.16      3.64 o 
   8   6   8       56.34       52.02      9.05 o 
   9   6   8       39.29       36.05      6.01 o 
  10   6   8        0.01        5.60      5.93 o 
 -14   7   8        3.65        4.64      6.75 o 
 -13   7   8        4.15        5.81      4.94 o 
 -12   7   8       38.68       48.46      7.08 o 
 -11   7   8       88.12      112.19      7.10 o 
 -10   7   8        8.44       13.62      3.88 o 
  -9   7   8        0.55        2.30      4.94 o 
  -8   7   8      172.91      171.57      6.65 o 
  -7   7   8        0.32        2.17      2.92 o 
  -6   7   8        2.84        5.30      2.71 o 
  -5   7   8        2.47        4.31      2.56 o 
  -4   7   8       95.94       97.13      5.35 o 
  -3   7   8        2.57        3.47      2.62 o 
  -2   7   8        0.13       -0.77      2.50 o 
  -1   7   8       26.30       17.55      4.11 o 
   0   7   8       23.82       28.01      4.50 o 
   1   7   8       70.09       66.57      6.09 o 
   2   7   8       60.47       71.50      6.32 o 
   3   7   8      209.15      219.10      9.96 o 
   4   7   8        7.33        5.73      4.61 o 
   5   7   8        2.59       -0.08      3.78 o 
   6   7   8       19.79       24.59      5.18 o 
   7   7   8       11.08        9.09      4.32 o 
   8   7   8        9.45       16.46      6.58 o 
 -12   8   8       53.16       51.35      8.56 o 
 -11   8   8       16.28       19.09      6.58 o 
 -10   8   8        0.34        0.00      4.61 o 
  -9   8   8        3.03        5.93      4.94 o 
  -8   8   8        2.15        7.15      5.93 o 
  -7   8   8       81.04       84.63     12.34 o 
  -6   8   8        1.25       -0.85      3.85 o 
  -5   8   8       35.66       37.18      5.00 o 
  -4   8   8        1.23        3.93      3.37 o 
  -3   8   8       31.02       32.22      7.24 o 
  -2   8   8        5.22       13.79      4.77 o 
  -1   8   8       10.46        9.28      6.25 o 
   0   8   8        3.70        0.53      3.47 o 
   1   8   8       33.73       39.97      5.53 o 
   2   8   8        5.72        7.52      7.24 o 
   3   8   8        3.48        2.70      4.77 o 
   4   8   8        7.73       10.20      4.38 o 
   5   8   8       17.90       23.05      5.46 o 
   6   8   8        1.41        2.63      5.27 o 
 -10   9   8       10.76       11.52      6.25 o 
  -9   9   8       21.93       21.73      6.91 o 
  -8   9   8       19.17       32.59      7.57 o 
  -7   9   8        8.42       26.60      5.80 o 
  -6   9   8        3.82        7.39      3.56 o 
  -5   9   8        6.49       11.44      3.84 o 
  -4   9   8       26.46       32.03      4.87 o 
  -3   9   8        4.25       15.52      4.94 o 
  -2   9   8       11.84       20.13      5.10 o 
  -1   9   8        0.01        6.52      4.77 o 
   0   9   8       22.56       24.09      4.90 o 
   1   9   8       12.19       15.72      4.73 o 
   2   9   8       92.97      111.59     10.86 o 
   3   9   8        7.63        8.23      5.60 o 
   4   9   8       45.05       41.48      7.90 o 
  -4  10   8        1.29        5.27      5.93 o 
  -3  10   8       30.96       43.12      8.23 o 
  -2  10   8        5.12        9.55      5.93 o 
  -1  10   8       11.67       20.41      6.91 o 
 -17   0   9       24.66       25.14      4.59 o 
 -15   0   9        6.00       10.56      3.79 o 
 -13   0   9        5.25        5.60      2.98 o 
 -11   0   9       43.51       33.72      3.78 o 
  -9   0   9       93.21       86.86      3.15 o 
  -7   0   9      968.71     1073.74     18.23 o 
  -3   0   9      369.09      388.07      9.56 o 
  -1   0   9      693.17      674.83     15.09 o 
   1   0   9     1452.30     1662.71     45.43 o 
   3   0   9      363.31      343.84      9.56 o 
   5   0   9      239.94      255.73      9.71 o 
   7   0   9       49.09       55.99      4.73 o 
   9   0   9       42.57       54.84      6.09 o 
  11   0   9        0.68       -1.31      5.10 o 
 -18   1   9        7.25        9.21      3.13 o 
 -17   1   9        0.49        5.80      2.63 o 
 -16   1   9        7.60       14.30      2.78 o 
 -15   1   9        6.13        1.47      2.95 o 
 -14   1   9        6.71        5.53      2.33 o 
 -13   1   9       23.60       25.39      2.77 o 
 -12   1   9       31.97       42.57      3.13 o 
 -11   1   9      483.50      477.15      9.08 o 
 -10   1   9      771.39      694.15     11.59 o 
  -9   1   9      492.06      489.09      6.86 o 
  -8   1   9      131.40      119.67      2.70 o 
  -7   1   9      121.94      135.27      3.08 o 
  -6   1   9        0.44        0.04      0.76 o 
  -5   1   9      943.51     1021.52     17.16 o 
  -4   1   9      195.32      212.39      4.74 o 
  -3   1   9       34.91       55.29      2.77 o 
  -2   1   9       77.57       58.00      2.11 o 
  -1   1   9      722.19      780.75     12.02 o 
   0   1   9      457.65      500.39      9.22 o 
   1   1   9       40.40       12.84      2.96 o 
   2   1   9      113.03      113.88      6.58 o 
   3   1   9       69.15       66.87      2.84 o 
   4   1   9      280.65      282.82      6.13 o 
   5   1   9       53.50       50.46      2.86 o 
   6   1   9       32.76       26.30      2.57 o 
   7   1   9       94.05       89.93      3.87 o 
   8   1   9       18.03       25.51      2.74 o 
   9   1   9        8.81        9.94      2.42 o 
  10   1   9       11.38       10.56      2.48 o 
  11   1   9        6.48        5.94      2.73 o 
  12   1   9       30.04       42.14      7.57 o 
 -18   2   9        1.91        7.57      3.49 o 
 -17   2   9        1.59        4.37      2.56 o 
 -16   2   9       13.29       21.21      3.04 o 
 -15   2   9        4.46        3.85      2.57 o 
 -14   2   9       15.70       19.18      2.75 o 
 -13   2   9        9.61       11.39      2.38 o 
 -12   2   9        3.66        3.94      2.14 o 
 -11   2   9       11.50        9.58      2.15 o 
 -10   2   9      565.36      562.40     11.26 o 
  -9   2   9       38.34       38.68      2.34 o 
  -8   2   9        0.61       -0.62      0.78 o 
  -7   2   9      207.39      181.50      4.86 o 
  -6   2   9      658.00      607.73      8.65 o 
  -5   2   9       23.05       23.16      1.56 o 
  -4   2   9      109.45      132.04      3.64 o 
  -3   2   9      157.26      148.70      5.93 o 
  -2   2   9      360.02      300.98      8.47 o 
  -1   2   9      539.11      507.83     12.61 o 
   0   2   9        0.26        0.36      0.87 o 
   1   2   9      252.24      245.68      6.32 o 
   2   2   9      741.11      771.98     16.21 o 
   3   2   9       98.87       89.70      3.23 o 
   4   2   9        5.54        8.99      1.69 o 
   5   2   9       15.42       27.83      2.30 o 
   6   2   9       88.73       97.15      3.84 o 
   7   2   9        2.32        2.31      1.85 o 
   8   2   9        2.67        1.59      1.91 o 
   9   2   9       17.97       19.02      3.27 o 
  10   2   9       14.38        8.57      3.12 o 
  11   2   9        1.60       -2.74      2.74 o 
  12   2   9       21.24       18.43      6.91 o 
 -18   3   9        0.30        3.07      3.70 o 
 -17   3   9       26.13       37.86      4.34 o 
 -16   3   9        0.05        4.14      2.57 o 
 -15   3   9      104.87      112.95      4.95 o 
 -14   3   9        0.10        2.24      2.27 o 
 -13   3   9       44.27       54.18      3.60 o 
 -12   3   9        0.07        6.40      2.19 o 
 -11   3   9     1288.57     1277.39     19.44 o 
 -10   3   9      247.56      221.93      6.75 o 
  -9   3   9        6.28        8.61      1.57 o 
  -8   3   9       56.39       69.65      3.47 o 
  -7   3   9      942.18      917.50     14.25 o 
  -6   3   9        3.60        5.21      1.14 o 
  -5   3   9        5.83        8.28      1.10 o 
  -4   3   9      204.24      215.41      7.33 o 
  -3   3   9      220.59      217.31     10.31 o 
  -2   3   9       58.57       63.78      4.50 o 
  -1   3   9      222.13      211.32      7.54 o 
   0   3   9        5.19        9.38      2.67 o 
   2   3   9        1.92       -0.53      1.64 o 
   3   3   9      613.84      588.13     15.41 o 
   4   3   9       91.32       83.17      6.91 o 
   5   3   9      148.03      121.38      5.42 o 
   6   3   9      139.12      139.92      5.75 o 
   7   3   9       23.07       21.49      3.22 o 
   8   3   9        1.43        1.05      2.41 o 
   9   3   9       29.78       23.80      3.63 o 
  10   3   9        0.06       -3.28      3.28 o 
  11   3   9       66.76       67.57      7.41 o 
 -17   4   9       19.78       12.94      3.60 o 
 -16   4   9       17.65       26.29      7.21 o 
 -15   4   9        0.05       -1.87      2.54 o 
 -14   4   9        0.01       -3.00      3.00 o 
 -13   4   9       18.47       22.04      3.88 o 
 -12   4   9      105.41       92.51      4.89 o 
 -11   4   9      111.42      105.50      4.34 o 
 -10   4   9       69.91       61.90      3.38 o 
  -9   4   9        1.80        8.34      1.72 o 
  -8   4   9      144.62      151.33      3.87 o 
  -7   4   9      373.24      321.87      5.72 o 
  -6   4   9      356.19      338.12      6.76 o 
  -5   4   9       51.70       58.11      2.87 o 
  -4   4   9       53.96       56.79      3.54 o 
  -3   4   9      260.66      213.13      7.87 o 
  -2   4   9      783.66      816.30     19.38 o 
  -1   4   9       79.92       60.19      4.73 o 
   0   4   9      199.40      206.41      8.01 o 
   1   4   9      345.10      352.11     11.01 o 
   2   4   9      932.27      904.06     21.69 o 
   3   4   9       78.31       63.53      5.06 o 
   4   4   9       10.94       15.57      3.70 o 
   5   4   9       33.60       46.35      4.82 o 
   6   4   9       43.87       54.12      5.29 o 
   7   4   9        7.64        5.80      2.80 o 
   8   4   9        1.68        1.58      2.68 o 
   9   4   9        3.74        6.41      3.61 o 
  10   4   9       62.61       70.57      5.52 o 
  11   4   9        1.90       -5.75      9.71 o 
 -16   5   9        0.52       10.15      3.07 o 
 -15   5   9        0.08        3.89      2.77 o 
 -14   5   9        1.97        3.66      3.19 o 
 -13   5   9       24.71       20.56      3.31 o 
 -12   5   9      105.41      103.58      5.21 o 
 -11   5   9       38.90       36.89      3.58 o 
 -10   5   9       99.50      118.67      9.55 o 
  -9   5   9       79.81       65.61      4.27 o 
  -8   5   9      125.25      118.19      5.26 o 
  -7   5   9        2.22        2.40      2.47 o 
  -6   5   9       23.56       33.35      3.28 o 
  -5   5   9       44.99       37.12      3.71 o 
  -4   5   9      121.68       90.42      6.41 o 
  -3   5   9        6.57        7.15      2.38 o 
  -2   5   9       12.74       12.06      3.46 o 
  -1   5   9        6.98        7.88      3.95 o 
   0   5   9      597.80      503.56     14.38 o 
   1   5   9       10.25       -3.09      3.09 o 
   2   5   9       41.60       34.38      4.67 o 
   3   5   9       30.61       26.96      4.61 o 
   4   5   9      232.08      214.56     15.97 o 
   5   5   9      109.07      122.03      9.05 o 
   6   5   9       13.08       11.48      4.19 o 
   7   5   9       10.49        4.04      3.89 o 
   8   5   9       41.64       31.22      4.09 o 
   9   5   9        0.01       -3.41      4.78 o 
  10   5   9       38.25       40.43      4.86 o 
 -15   6   9       11.21       17.55      4.50 o 
 -14   6   9       23.44       31.51      5.06 o 
 -13   6   9       11.41        8.44      3.94 o 
 -12   6   9        0.02       -2.92      2.92 o 
 -11   6   9       20.81       20.62      6.42 o 
 -10   6   9       94.67       86.46      6.61 o 
  -9   6   9      108.50      101.00      6.74 o 
  -8   6   9       25.86       31.53      3.53 o 
  -7   6   9       21.31       19.77      3.14 o 
  -6   6   9       37.52       36.40      3.61 o 
  -5   6   9       35.98       48.86      3.91 o 
  -4   6   9        9.66       10.84      2.70 o 
  -3   6   9       84.41       73.42      4.51 o 
  -2   6   9       46.24       45.66      4.97 o 
  -1   6   9      382.61      413.73     12.98 o 
   0   6   9       18.12       18.13      4.08 o 
   1   6   9      233.19      225.96      9.51 o 
   2   6   9      104.18      110.04      7.43 o 
   3   6   9      168.83      183.27      8.91 o 
   4   6   9       14.81       12.67      4.02 o 
   5   6   9       28.14       27.67      4.74 o 
   6   6   9       24.50       31.69      5.29 o 
   7   6   9       10.79       16.38      6.75 o 
   8   6   9        9.23        6.34      4.94 o 
   9   6   9       49.07       54.32      8.56 o 
 -14   7   9       19.12       22.30      4.97 o 
 -13   7   9       12.42        7.82      7.41 o 
 -12   7   9        3.73       -0.18      3.47 o 
 -11   7   9      157.56      139.87     15.47 o 
 -10   7   9        4.43        7.51      3.79 o 
  -9   7   9        0.63        2.24      3.32 o 
  -8   7   9       43.68       34.63      3.79 o 
  -7   7   9      135.87      123.37      6.58 o 
  -6   7   9        3.63        5.31      2.84 o 
  -5   7   9       29.92       30.70      3.63 o 
  -4   7   9        4.03        2.13      2.74 o 
  -3   7   9       37.97       36.81      3.65 o 
  -2   7   9       16.78       14.75      3.05 o 
  -1   7   9       22.28       25.75      4.57 o 
   0   7   9       29.22       34.84      8.89 o 
   1   7   9       31.51       21.42      4.57 o 
   2   7   9        2.39        2.11      3.29 o 
   3   7   9       15.68        9.63      4.14 o 
   4   7   9        0.15       -1.99      3.47 o 
   5   7   9        7.17        0.27      5.60 o 
   6   7   9       18.35       20.07      5.18 o 
   7   7   9        9.19        8.89      5.60 o 
 -12   8   9       14.42       12.18      6.25 o 
 -11   8   9        9.78        4.94      5.60 o 
 -10   8   9       27.62       22.38      6.58 o 
  -9   8   9        0.43        0.00      4.94 o 
  -8   8   9        9.99       13.45     11.52 o 
  -7   8   9        1.33        8.19      6.42 o 
  -6   8   9       28.67       36.29      5.10 o 
  -5   8   9        7.23        5.34      3.60 o 
  -4   8   9        3.88        5.63      3.47 o 
  -3   8   9       16.44       14.10      7.24 o 
  -2   8   9       93.11       96.82      7.31 o 
  -1   8   9       14.30       14.85      4.26 o 
   0   8   9       15.09        5.64      4.28 o 
   1   8   9       27.09       22.97      4.90 o 
   2   8   9       66.85       84.54     12.18 o 
   3   8   9       16.89       22.32      4.98 o 
   4   8   9        6.72        5.27      4.94 o 
   5   8   9        0.18       -4.28      4.28 o 
  -9   9   9        0.79       -0.33      5.27 o 
  -8   9   9        1.19        0.99      4.94 o 
  -7   9   9       40.56       49.17      5.70 o 
  -6   9   9       11.67       17.85      4.42 o 
  -5   9   9        1.27        3.29      5.27 o 
  -4   9   9        0.51        6.41      3.84 o 
  -3   9   9       47.02       47.67      6.04 o 
  -2   9   9        7.23        9.86      4.40 o 
  -1   9   9        8.72       17.86      7.57 o 
   0   9   9       10.49        4.94      5.60 o 
   1   9   9       63.88       81.31      9.88 o 
   2   9   9        0.02        2.63      4.94 o 
   3   9   9        6.47        4.28      5.60 o 
 -18   0  10        2.70        5.27      5.60 o 
 -16   0  10       41.60       42.89      5.20 o 
 -14   0  10       19.32       19.71      3.64 o 
 -12   0  10      365.61      357.24     10.91 o 
 -10   0  10     1025.07      994.82     21.74 o 
  -8   0  10       23.93       23.23      1.99 o 
  -6   0  10      173.90      178.17      4.66 o 
  -4   0  10      534.99      635.98     21.73 o 
  -2   0  10       31.49       42.78      3.00 o 
   0   0  10     1109.48     1106.89     23.67 o 
   4   0  10       75.50       70.20      5.10 o 
   6   0  10       18.05       29.54      3.79 o 
   8   0  10       58.34       63.98      5.44 o 
  10   0  10      138.99      184.16      8.81 o 
 -18   1  10        0.08        5.78      2.82 o 
 -17   1  10        0.86        4.39      2.63 o 
 -16   1  10       11.84       18.51      4.18 o 
 -15   1  10        2.15        6.78      2.40 o 
 -14   1  10       23.43       30.21      3.04 o 
 -13   1  10       57.12       55.38      3.57 o 
 -12   1  10       82.68       89.83      4.17 o 
 -11   1  10      139.44      142.24      5.42 o 
 -10   1  10      155.47      154.20      4.57 o 
  -9   1  10      189.81      195.51      3.68 o 
  -8   1  10       73.22       72.89      3.14 o 
  -7   1  10      169.92      164.74      3.18 o 
  -6   1  10       60.32       73.00      2.44 o 
  -5   1  10        0.12        0.53      1.09 o 
  -4   1  10        2.15        0.11      0.86 o 
  -3   1  10      190.79      196.55      4.09 o 
  -2   1  10      167.08      181.62      4.09 o 
  -1   1  10       23.98       15.60      1.44 o 
   0   1  10       10.83       18.02      1.83 o 
   2   1  10       21.22       17.34      2.30 o 
   3   1  10        7.92       10.41      1.90 o 
   4   1  10       25.84       29.04      2.34 o 
   5   1  10       17.21       20.55      2.23 o 
   6   1  10       45.59       44.38      3.61 o 
   7   1  10       43.73       49.33      3.24 o 
   8   1  10       24.64       28.74      2.85 o 
   9   1  10       56.58       57.72      4.54 o 
  10   1  10        0.01       -3.13      3.22 o 
  11   1  10        7.39        2.24      3.86 o 
 -18   2  10        1.29        4.20      3.75 o 
 -17   2  10       36.09       45.16      4.28 o 
 -16   2  10        0.80        6.41      2.50 o 
 -15   2  10       17.97       22.43      2.90 o 
 -14   2  10       18.01       16.95      2.62 o 
 -13   2  10       78.68       78.97      4.08 o 
 -12   2  10        2.95        4.03      2.52 o 
 -11   2  10     1102.15     1031.71     16.27 o 
 -10   2  10        0.22        0.53      1.82 o 
  -9   2  10        2.64        2.31      1.20 o 
  -8   2  10       14.98       19.61      1.82 o 
  -7   2  10      313.98      355.61      7.79 o 
  -6   2  10      172.84      186.67      4.09 o 
  -5   2  10      141.07      150.11      3.95 o 
  -4   2  10       38.10       49.76      2.13 o 
  -3   2  10       92.54       98.91      4.77 o 
  -2   2  10       76.18       62.23      4.94 o 
  -1   2  10      450.18      483.64     12.37 o 
   0   2  10      159.52      179.34      4.41 o 
   2   2  10       92.30       99.11     10.08 o 
   3   2  10      189.78      177.57      5.23 o 
   4   2  10        1.79        0.39      2.02 o 
   5   2  10        2.37       -1.23      2.07 o 
   6   2  10       57.94       56.88      4.98 o 
   7   2  10       29.35       31.45      3.65 o 
   8   2  10        1.57       -0.71      2.43 o 
   9   2  10        2.20       -1.66      2.58 o 
  10   2  10       19.01       12.88      3.38 o 
  11   2  10      107.45      135.29     14.98 o 
 -18   3  10        8.47       11.50      4.28 o 
 -17   3  10        3.58       11.18      3.35 o 
 -16   3  10       26.41       38.86      3.71 o 
 -15   3  10        0.24        5.24      2.35 o 
 -14   3  10      174.79      159.72      5.87 o 
 -13   3  10        1.28        3.03      2.15 o 
 -12   3  10        2.45        3.33      2.10 o 
 -11   3  10       61.99       57.86      3.71 o 
 -10   3  10     1800.95     1741.08     25.12 o 
  -9   3  10       27.95       27.69      2.14 o 
  -8   3  10       36.70       37.61      2.15 o 
  -7   3  10       11.75       10.96      2.01 o 
  -6   3  10     1024.15      991.52     13.32 o 
  -5   3  10       12.54        9.00      3.44 o 
  -4   3  10       49.06       50.95      4.07 o 
  -3   3  10       72.20       69.60      4.53 o 
  -2   3  10      704.19      717.51     17.15 o 
  -1   3  10       14.11       18.56      4.94 o 
   0   3  10       38.92       36.88      3.70 o 
   1   3  10        1.88       -0.72      2.29 o 
   2   3  10      384.92      380.59     11.34 o 
   3   3  10       77.60       81.49      5.57 o 
   4   3  10      128.02      146.71      5.62 o 
   5   3  10       14.98       12.26      2.77 o 
   6   3  10       13.99       16.75      2.96 o 
   7   3  10       17.72       26.46      3.51 o 
   8   3  10       45.88       55.26      4.61 o 
   9   3  10        0.11       -2.62      2.62 o 
  10   3  10       53.91       52.35      4.92 o 
 -17   4  10       12.40       21.24      3.98 o 
 -16   4  10        3.96        5.50      3.00 o 
 -15   4  10        9.89        8.25      3.00 o 
 -14   4  10       31.13       39.48      5.12 o 
 -13   4  10        8.23       10.29      2.80 o 
 -12   4  10       27.18       26.01      3.22 o 
 -11   4  10       30.24       34.91      4.35 o 
 -10   4  10      136.62      139.12      4.54 o 
  -9   4  10      264.39      277.20      6.47 o 
  -8   4  10       47.55       55.29      3.18 o 
  -7   4  10        8.93        9.31      2.04 o 
  -6   4  10       57.75       45.65      2.84 o 
  -5   4  10      401.11      427.64      8.05 o 
  -4   4  10       18.49       11.06      3.23 o 
  -3   4  10       48.34       50.72      4.50 o 
  -2   4  10      437.27      386.22     11.38 o 
  -1   4  10      407.81      374.07     11.48 o 
   0   4  10      382.52      401.56     11.95 o 
   1   4  10       26.11       27.45      3.88 o 
   2   4  10       79.12       64.09      5.06 o 
   3   4  10      205.90      190.69      8.34 o 
   4   4  10       21.18       12.46      5.10 o 
   5   4  10       24.68       29.66      7.74 o 
   6   4  10       13.41        9.75      3.07 o 
   7   4  10       67.53       53.03      4.63 o 
   8   4  10        0.35       -0.31      6.75 o 
   9   4  10        0.12       -0.82      3.03 o 
  10   4  10       69.49       59.46      5.40 o 
 -16   5  10        5.81        9.72      8.56 o 
 -15   5  10        8.41       20.39     10.20 o 
 -14   5  10        5.23        1.40      8.89 o 
 -13   5  10       55.88       51.39      5.53 o 
 -12   5  10       28.03       28.19      4.59 o 
 -11   5  10       36.61       47.05      5.29 o 
 -10   5  10       13.80       10.45      3.95 o 
  -9   5  10      277.33      256.70      9.66 o 
  -8   5  10       37.02       42.08      3.77 o 
  -7   5  10       27.57       34.16      3.66 o 
  -6   5  10        3.01        1.84      2.50 o 
  -5   5  10        1.97        4.95      2.54 o 
  -4   5  10       50.64       40.88      3.51 o 
  -3   5  10       27.23       29.27      4.19 o 
  -2   5  10       23.88       25.41      4.02 o 
  -1   5  10        3.51        7.69      4.61 o 
   0   5  10        1.54        0.54      3.04 o 
   1   5  10      265.79      298.03     14.32 o 
   2   5  10        0.22       -0.28      3.16 o 
   3   5  10       35.49       38.08      5.06 o 
   4   5  10       46.60       35.34      4.90 o 
   5   5  10       65.60       70.47      6.23 o 
   6   5  10        2.11       -1.53      8.56 o 
   7   5  10       16.92        9.45      4.43 o 
   8   5  10        0.32       -1.89      2.95 o 
   9   5  10       75.95       92.41      6.97 o 
 -15   6  10        1.35       -0.72      3.62 o 
 -14   6  10        4.87        1.45      5.43 o 
 -13   6  10       35.94       21.39      4.64 o 
 -12   6  10       31.98       38.80      5.14 o 
 -11   6  10       26.28       23.98      4.64 o 
 -10   6  10        1.34        4.21      3.29 o 
  -9   6  10        8.32        2.05      3.95 o 
  -8   6  10      112.83      111.39      5.38 o 
  -7   6  10        4.52        6.85      2.80 o 
  -6   6  10       25.20       24.24      3.39 o 
  -5   6  10       76.84       64.14      4.51 o 
  -4   6  10       51.15       58.02      4.19 o 
  -3   6  10       18.66       18.45      3.03 o 
  -2   6  10       51.00       49.40      5.29 o 
  -1   6  10      298.88      259.87     10.08 o 
   0   6  10      101.77       91.37      6.49 o 
   1   6  10       14.96       11.91      6.58 o 
   2   6  10      148.99      132.15      7.74 o 
   3   6  10       12.53        7.57      3.78 o 
   4   6  10        8.67        4.77      4.02 o 
   5   6  10        1.52       -3.58      7.24 o 
   6   6  10       89.43       91.31      7.82 o 
   7   6  10        0.45       -7.57      7.57 o 
   8   6  10       19.60       24.69      6.91 o 
 -14   7  10       34.40       33.67      5.47 o 
 -13   7  10        9.37       15.90      4.35 o 
 -12   7  10        0.26        2.67      3.71 o 
 -11   7  10        0.16       -0.97      3.64 o 
 -10   7  10      155.29      153.34      8.89 o 
  -9   7  10        8.85       11.92      3.83 o 
  -8   7  10       14.62       19.02      3.39 o 
  -7   7  10       52.72       52.14      4.43 o 
  -6   7  10       53.96       70.80      6.52 o 
  -5   7  10        5.50        8.15      2.97 o 
  -4   7  10        9.98       12.87      3.10 o 
  -3   7  10       39.19       30.63      3.96 o 
  -2   7  10       54.57       60.99      4.48 o 
  -1   7  10       64.85       74.91      6.47 o 
   0   7  10        0.52       -3.29      3.29 o 
   1   7  10       29.48       30.20      6.25 o 
   2   7  10        8.92        5.40      3.83 o 
   3   7  10        6.43        8.61      4.19 o 
   4   7  10        4.56        1.44      5.93 o 
   5   7  10       19.87       13.12      4.74 o 
   6   7  10        0.19        1.32      4.94 o 
 -12   8  10        1.05        4.94      5.60 o 
 -11   8  10       26.31       24.69      6.91 o 
 -10   8  10        0.00       -4.28      4.28 o 
  -9   8  10       38.65       30.94      6.91 o 
  -8   8  10       33.73       35.55      7.57 o 
  -7   8  10       33.54       41.45      6.51 o 
  -6   8  10       16.49       14.90      4.07 o 
  -5   8  10       15.99       22.62      4.77 o 
  -4   8  10       12.29       18.11      4.26 o 
  -3   8  10       14.69        9.04      4.26 o 
  -2   8  10      126.63      129.92      8.38 o 
  -1   8  10       47.12       45.61      5.61 o 
   0   8  10        6.17        4.35      3.83 o 
   1   8  10        1.90        0.73      3.68 o 
   2   8  10        0.30       -2.52      4.02 o 
   3   8  10       29.43       26.66      6.58 o 
   4   8  10        1.92        5.60      5.27 o 
  -8   9  10        1.55       -1.37      6.75 o 
  -7   9  10        2.49       13.33      4.19 o 
  -6   9  10       44.65       53.15     13.66 o 
  -5   9  10        1.60        6.55      9.22 o 
  -4   9  10        1.44        5.46      7.24 o 
  -3   9  10        2.60        7.15      6.42 o 
  -2   9  10       90.61       91.38      7.73 o 
  -1   9  10        3.25       14.15      5.93 o 
   0   9  10        0.93        2.30      5.60 o 
   1   9  10        0.02        1.65      5.27 o 
 -17   0  11        0.78       -2.38      3.14 o 
 -15   0  11       54.46       63.68      5.85 o 
 -13   0  11       41.40       42.95      5.43 o 
 -11   0  11      198.09      193.47      8.72 o 
  -9   0  11        2.61       -0.54      1.40 o 
  -7   0  11      226.06      212.81      5.47 o 
  -5   0  11       36.02       35.45      2.76 o 
  -3   0  11      127.30      119.34      4.67 o 
  -1   0  11      172.95      157.98      5.53 o 
   1   0  11      380.65      398.97     13.83 o 
   3   0  11      280.62      284.05      8.94 o 
   5   0  11      134.68      137.08      6.56 o 
   7   0  11       43.89       55.11      4.97 o 
   9   0  11       66.16       66.50      9.22 o 
 -18   1  11        0.38        5.63      3.41 o 
 -17   1  11       17.89       23.33      3.84 o 
 -16   1  11       69.61       73.62      4.49 o 
 -15   1  11       23.51       17.38      2.75 o 
 -14   1  11       20.86       17.12      2.57 o 
 -13   1  11        0.43       -0.43      2.02 o 
 -12   1  11      258.42      242.63      6.29 o 
 -11   1  11      368.45      361.69      7.54 o 
 -10   1  11      149.45      128.02      4.27 o 
  -9   1  11        0.83       -1.02      1.02 o 
  -8   1  11       24.77       29.01      1.64 o 
  -7   1  11        0.75        0.52      0.90 o 
  -6   1  11       74.62       71.57      2.52 o 
  -5   1  11      118.56      105.64      2.97 o 
  -4   1  11        0.02        2.01      1.30 o 
  -3   1  11      211.77      200.10      4.29 o 
  -2   1  11      151.85      132.34      3.38 o 
  -1   1  11      388.60      378.25      6.92 o 
   0   1  11      197.27      199.89      4.63 o 
   1   1  11      197.23      225.96      6.47 o 
   2   1  11      418.51      422.28      8.03 o 
   3   1  11       16.00       22.62      2.19 o 
   4   1  11       13.11       19.02      2.17 o 
   5   1  11        4.46       -1.06      1.61 o 
   6   1  11       61.40       67.08      4.45 o 
   7   1  11        2.88        3.62      2.48 o 
   8   1  11        0.80       -0.61      2.50 o 
   9   1  11        2.80        1.59      2.84 o 
  10   1  11       54.67       63.36      5.19 o 
 -18   2  11        6.83       16.12      5.23 o 
 -17   2  11        4.33        3.36      2.51 o 
 -16   2  11       42.09       59.62      4.22 o 
 -15   2  11        3.99        3.63      2.19 o 
 -14   2  11       21.72       19.58      2.82 o 
 -13   2  11        5.41        5.00      2.23 o 
 -12   2  11      138.53      133.90      4.69 o 
 -11   2  11        3.07        3.37      2.61 o 
 -10   2  11       66.25       76.85      3.54 o 
  -9   2  11       21.66       16.21      1.82 o 
  -8   2  11      424.21      429.97      7.89 o 
  -7   2  11        0.02        0.02      0.86 o 
  -6   2  11       67.49       74.62      2.73 o 
  -5   2  11      188.71      192.61      4.67 o 
  -4   2  11      309.89      302.82      8.94 o 
  -3   2  11        5.39        7.47      2.20 o 
  -2   2  11      111.06       98.56      4.97 o 
  -1   2  11        0.37       -0.74      1.82 o 
   0   2  11      391.52      375.37      9.02 o 
   1   2  11       51.24       47.56      3.61 o 
   2   2  11       23.26       25.90      2.90 o 
   3   2  11       38.89       50.02      3.77 o 
   4   2  11      197.37      209.48      6.86 o 
   5   2  11       13.57       14.77      2.84 o 
   6   2  11        1.73       -2.15      2.15 o 
   7   2  11        1.11        0.47      2.76 o 
   8   2  11       52.35       57.60      4.74 o 
   9   2  11        0.78       -2.08      2.90 o 
  10   2  11       11.35        4.26      3.41 o 
 -17   3  11       33.69       36.95      4.56 o 
 -16   3  11       15.01       15.19      3.19 o 
 -15   3  11        1.14        2.50      2.18 o 
 -14   3  11        5.89        9.05      2.39 o 
 -13   3  11      210.93      195.10      5.81 o 
 -12   3  11       14.61       14.01      2.41 o 
 -11   3  11       31.62       23.98      2.98 o 
 -10   3  11      136.17      128.50      5.84 o 
  -9   3  11      566.05      566.72      8.88 o 
  -8   3  11        7.57       14.26      2.28 o 
  -7   3  11       96.56       83.36      4.61 o 
  -6   3  11        4.81        7.75      1.87 o 
  -5   3  11      518.92      517.66     13.49 o 
  -4   3  11       38.07       31.94      2.85 o 
  -3   3  11       65.31       53.19      4.26 o 
  -2   3  11        0.80        0.43      2.29 o 
  -1   3  11     1133.91     1082.30     24.46 o 
   0   3  11      207.00      208.33      8.01 o 
   1   3  11      207.78      188.06      7.54 o 
   2   3  11       35.48       23.64      5.60 o 
   3   3  11      337.04      299.69      8.52 o 
   4   3  11        8.03        8.20      2.59 o 
   5   3  11       87.58       80.94      4.91 o 
   6   3  11        4.42        2.47      2.43 o 
   7   3  11       82.06       78.17      5.11 o 
   8   3  11        0.38        2.44      2.93 o 
   9   3  11       15.56       17.21      5.61 o 
  10   3  11        5.23        4.61      3.72 o 
 -17   4  11        0.08        7.57      5.60 o 
 -16   4  11        0.02        2.63      5.43 o 
 -15   4  11        3.61        8.37      3.78 o 
 -14   4  11        0.59        3.03      3.29 o 
 -13   4  11       24.84       17.42      4.19 o 
 -12   4  11        2.37        1.98      3.29 o 
 -11   4  11        0.57        4.21      3.34 o 
 -10   4  11       94.01       85.19      6.23 o 
  -9   4  11       11.82        4.67      2.54 o 
  -8   4  11      347.49      303.15      6.88 o 
  -7   4  11       35.36       30.49      2.68 o 
  -6   4  11        6.42        6.80      1.97 o 
  -5   4  11      170.34      147.66      5.68 o 
  -4   4  11      237.24      224.30      8.37 o 
  -3   4  11        0.40        0.87      2.80 o 
  -2   4  11      399.02      440.09     15.97 o 
  -1   4  11      279.66      292.68      9.88 o 
   0   4  11      175.91      219.27      8.57 o 
   1   4  11       40.45       31.86      4.11 o 
   2   4  11       41.54       37.13      4.53 o 
   3   4  11      160.62      170.61      8.01 o 
   4   4  11       23.47       19.52      4.11 o 
   5   4  11       10.44       13.63      3.85 o 
   6   4  11        0.07        2.08      2.74 o 
   7   4  11       44.03       51.60      4.74 o 
   8   4  11        8.71       11.73      5.23 o 
   9   4  11       14.07       18.10      4.30 o 
 -16   5  11       19.92       26.25      5.20 o 
 -15   5  11        4.81        5.50      3.71 o 
 -14   5  11        0.29       -1.43      3.23 o 
 -13   5  11        2.51        2.51      3.79 o 
 -12   5  11      161.11      147.52     13.00 o 
 -11   5  11       10.37       18.42      4.19 o 
 -10   5  11        0.01        1.05      3.29 o 
  -9   5  11        6.49        9.70      3.40 o 
  -8   5  11        1.17        7.22      2.70 o 
  -7   5  11        9.53       11.60      2.86 o 
  -6   5  11       21.29       15.23      2.84 o 
  -5   5  11       30.92       25.09      3.28 o 
  -4   5  11       57.54       51.51      3.93 o 
  -3   5  11        6.95        3.03      3.13 o 
  -2   5  11      399.84      345.45     11.67 o 
  -1   5  11        3.68        1.44      3.23 o 
   0   5  11       12.15       12.30      3.64 o 
   1   5  11       72.78       65.48     10.53 o 
   2   5  11      439.66      393.91     12.84 o 
   3   5  11       12.51        5.41      3.64 o 
   4   5  11        7.16        9.16      5.10 o 
   5   5  11       16.25       13.46      4.19 o 
   6   5  11       99.74      106.04      7.59 o 
   7   5  11        0.86       -2.41      5.56 o 
   8   5  11        0.00       -2.90      6.09 o 
 -15   6  11        0.02        2.63      5.93 o 
 -14   6  11        1.39        0.18      5.93 o 
 -13   6  11       14.93       15.06      4.35 o 
 -12   6  11       21.44       24.21      4.74 o 
 -11   6  11       48.53       56.86      6.04 o 
 -10   6  11        0.97       -1.29      3.47 o 
  -9   6  11        5.00        4.95      3.71 o 
  -8   6  11       40.37       32.27      3.80 o 
  -7   6  11       97.07       87.40      5.18 o 
  -6   6  11        8.72        8.74      3.15 o 
  -5   6  11        9.68        3.91      2.74 o 
  -4   6  11       67.34       61.59      4.96 o 
  -3   6  11      186.09      186.81      6.61 o 
  -2   6  11        6.53        6.97      6.09 o 
  -1   6  11        4.12        4.70      7.74 o 
   0   6  11       37.53       41.96      5.14 o 
   1   6  11      139.91      156.79      8.44 o 
   2   6  11        0.00       -0.12      3.34 o 
   3   6  11       26.52       40.01      5.46 o 
   4   6  11       11.40        3.90     10.04 o 
   5   6  11        8.19       16.98      4.81 o 
   6   6  11        1.91       -2.66      5.60 o 
   7   6  11        6.05       -4.61      4.61 o 
 -13   7  11       47.48       46.80      6.23 o 
 -12   7  11       10.56       12.46      4.50 o 
 -11   7  11        3.86        1.32     10.53 o 
 -10   7  11        8.94       10.06      4.35 o 
  -9   7  11       27.76       29.23      4.90 o 
  -8   7  11       61.35       69.77      5.11 o 
  -7   7  11        1.99        5.52      2.95 o 
  -6   7  11        4.40        1.81      2.90 o 
  -5   7  11       20.54       20.14      3.51 o 
  -4   7  11       30.99       33.20      3.90 o 
  -3   7  11       31.32       28.34      3.86 o 
  -2   7  11        0.01       -1.04      2.75 o 
  -1   7  11       89.83       89.57      7.26 o 
   0   7  11        7.54        7.36      4.26 o 
   1   7  11       16.16       13.03      4.57 o 
   2   7  11       28.25       17.73      4.44 o 
   3   7  11       31.74       22.99      5.14 o 
   4   7  11        1.37       -0.39      8.06 o 
   5   7  11        2.84        0.66      4.61 o 
 -11   8  11        0.01       -2.96      4.94 o 
 -10   8  11       32.03       34.89      7.57 o 
  -9   8  11        0.08        0.33      4.94 o 
  -8   8  11       16.44       20.41      6.58 o 
  -7   8  11        8.25       11.22      9.88 o 
  -6   8  11        6.70        9.45      4.94 o 
  -5   8  11        0.42        7.13      3.88 o 
  -4   8  11       55.87       60.61      6.47 o 
  -3   8  11        3.88        3.48      3.95 o 
  -2   8  11       59.57       54.16      6.49 o 
  -1   8  11        9.87        6.88      4.61 o 
   0   8  11       59.97       75.41      9.71 o 
   1   8  11        3.82        2.98      4.26 o 
   2   8  11       17.36       22.71      6.58 o 
   3   8  11        1.02       -1.65      4.28 o 
  -8   9  11        0.00       -1.65      5.60 o 
  -7   9  11        0.96       -1.32      4.94 o 
  -6   9  11        0.81        3.16      8.23 o 
  -5   9  11       49.85       68.26      6.97 o 
  -4   9  11        0.74        5.31      7.74 o 
  -3   9  11        5.06        8.56      5.60 o 
  -2   9  11        9.71       17.12      6.58 o 
  -1   9  11       32.98       48.72      8.23 o 
   0   9  11        0.17       -4.61      4.61 o 
 -18   0  12       51.08       80.65      7.03 o 
 -16   0  12      116.92       92.74      6.96 o 
 -14   0  12       32.09       30.81      4.35 o 
 -12   0  12      221.73      204.14      8.20 o 
 -10   0  12       31.51       28.00      3.53 o 
  -8   0  12        2.80        0.73      1.51 o 
  -6   0  12       14.52       16.37      2.20 o 
  -4   0  12       89.60       98.29      4.35 o 
  -2   0  12      643.48      619.61     14.47 o 
   0   0  12       50.41       55.21      4.03 o 
   2   0  12      457.61      464.95     12.34 o 
   4   0  12        3.78        9.97      2.85 o 
   6   0  12        0.30       -1.98      3.62 o 
   8   0  12        6.89       -0.33      4.61 o 
 -18   1  12       37.57       52.66      4.37 o 
 -17   1  12       32.62       44.61      6.03 o 
 -16   1  12       29.34       41.95      3.73 o 
 -15   1  12       44.68       49.18      3.70 o 
 -14   1  12       14.60       17.84      2.70 o 
 -13   1  12       29.22       34.30      3.10 o 
 -12   1  12      284.49      285.61      6.82 o 
 -11   1  12      560.56      562.10     10.26 o 
 -10   1  12        7.93        4.09      1.78 o 
  -9   1  12       18.84       24.41      1.67 o 
  -8   1  12      232.30      240.15      4.32 o 
  -7   1  12      465.68      468.23      6.83 o 
  -6   1  12      122.29      142.67      4.56 o 
  -5   1  12       70.63       81.75      2.83 o 
  -4   1  12        2.30        3.41      1.13 o 
  -3   1  12       16.65       12.77      1.34 o 
  -2   1  12       20.71       18.67      1.60 o 
  -1   1  12       76.15       82.32      2.94 o 
   0   1  12      170.30      176.47      5.62 o 
   1   1  12       29.69       24.62      2.61 o 
   2   1  12        3.10       10.76      2.40 o 
   3   1  12      118.81      126.66      5.18 o 
   4   1  12       26.49       26.07      2.95 o 
   5   1  12       23.42       25.03      3.26 o 
   6   1  12       10.90        8.63      2.81 o 
   7   1  12       50.83       56.82      5.31 o 
   8   1  12       12.41        7.78      3.05 o 
   9   1  12        0.03       -2.69      2.69 o 
 -18   2  12        1.06        7.10      3.16 o 
 -17   2  12       50.47       53.22      4.12 o 
 -16   2  12        0.40        1.98      2.46 o 
 -15   2  12       14.74       11.42      2.62 o 
 -14   2  12       21.64       22.51      2.80 o 
 -13   2  12        0.50        2.92      2.14 o 
 -12   2  12       30.79       25.40      2.80 o 
 -11   2  12        0.91       -1.39      1.93 o 
 -10   2  12        5.98        4.57      2.33 o 
  -9   2  12      109.28       97.47      3.30 o 
  -8   2  12        3.45        1.06      1.40 o 
  -7   2  12      368.08      346.60      8.17 o 
  -6   2  12        0.02       -0.84      1.52 o 
  -5   2  12        0.03        0.50      1.97 o 
  -4   2  12      140.21      149.70      6.14 o 
  -3   2  12      507.21      486.63     10.60 o 
  -2   2  12       12.68       12.74      2.26 o 
  -1   2  12     1014.95     1126.59     21.04 o 
   0   2  12      191.45      191.03      6.25 o 
   1   2  12      325.44      335.69      8.74 o 
   2   2  12       24.49       28.19      3.08 o 
   3   2  12      149.94      135.32      5.53 o 
   4   2  12       98.24       97.01      4.92 o 
   5   2  12        0.14       -0.28      2.26 o 
   6   2  12        4.90        6.22      3.72 o 
   7   2  12        5.15       11.03      3.06 o 
   8   2  12        9.29        8.37      3.10 o 
   9   2  12       17.64       13.16      3.55 o 
 -17   3  12       16.76       21.56      4.00 o 
 -16   3  12       42.57       55.11      4.74 o 
 -15   3  12       14.14       22.59      4.18 o 
 -14   3  12        1.70        2.47      2.25 o 
 -13   3  12       34.04       31.78      3.28 o 
 -12   3  12      336.09      308.70      8.78 o 
 -11   3  12      102.33       98.19      5.23 o 
 -10   3  12       42.78       57.07      4.23 o 
  -9   3  12        1.31       -1.98      2.06 o 
  -8   3  12     1114.88     1098.58     17.26 o 
  -7   3  12       68.18       62.78      3.52 o 
  -6   3  12       45.10       39.67      2.73 o 
  -5   3  12       96.25      115.46      6.04 o 
  -4   3  12      497.56      496.32     13.35 o 
  -3   3  12       59.61       75.74      5.34 o 
  -2   3  12       87.19       77.50      5.23 o 
  -1   3  12       98.00       90.47      5.70 o 
   0   3  12      588.49      564.89     15.08 o 
   1   3  12        0.50        1.99      2.85 o 
   2   3  12        0.34       -0.63      2.12 o 
   3   3  12        6.21        7.57      2.47 o 
   4   3  12       29.79       39.65      4.16 o 
   5   3  12        0.13       -2.22      2.22 o 
   6   3  12       21.96       21.71      3.46 o 
   7   3  12       10.32        8.53      4.90 o 
   8   3  12       20.63       16.24      3.69 o 
   9   3  12        0.03       -4.61      4.61 o 
 -17   4  12        1.13        3.62      5.27 o 
 -16   4  12       39.39       28.69      5.76 o 
 -15   4  12       17.29       25.09      4.81 o 
 -14   4  12        0.07       -3.04      3.04 o 
 -13   4  12       60.23       51.23      5.61 o 
 -12   4  12       93.65       91.23      6.70 o 
 -11   4  12       24.69       20.58      4.19 o 
 -10   4  12        4.71        0.92      3.04 o 
  -9   4  12       18.67       18.66      3.05 o 
  -8   4  12        4.43        6.58      2.32 o 
  -7   4  12      219.96      210.41      5.73 o 
  -6   4  12       77.99       79.48      3.75 o 
  -5   4  12        0.54       -1.47      2.30 o 
  -4   4  12      191.82      185.11      9.22 o 
  -3   4  12      308.67      334.19     11.01 o 
  -2   4  12      136.56      147.81      7.31 o 
  -1   4  12        8.51       -0.77      2.68 o 
   0   4  12       55.62       47.64      4.94 o 
   1   4  12      299.99      285.07     10.31 o 
   2   4  12       88.15       86.08      6.01 o 
   3   4  12        1.21       -2.98      2.98 o 
   4   4  12        9.91        6.84      2.89 o 
   5   4  12       97.69       99.20      9.36 o 
   6   4  12        3.51        4.20      2.93 o 
   7   4  12        0.02       -4.82      5.17 o 
   8   4  12       12.32        8.06      3.94 o 
 -16   5  12        0.21       -3.95      4.94 o 
 -15   5  12       25.34       29.71     11.19 o 
 -14   5  12        2.24       -0.02      3.64 o 
 -13   5  12        1.24        6.01      4.02 o 
 -12   5  12       18.51       16.78      4.50 o 
 -11   5  12      156.00      145.10      7.82 o 
 -10   5  12       11.37       16.71      4.26 o 
  -9   5  12        1.37        5.43      3.64 o 
  -8   5  12        3.88        2.59      2.76 o 
  -7   5  12       56.51       64.45      4.55 o 
  -6   5  12       24.81       24.85      3.92 o 
  -5   5  12        2.71        4.41      2.61 o 
  -4   5  12        1.07        3.39      4.11 o 
  -3   5  12       16.58       33.91      4.59 o 
  -2   5  12       51.41       56.90      5.44 o 
  -1   5  12       31.04       27.65      4.35 o 
   0   5  12        0.22       -0.71      3.16 o 
   1   5  12        4.50        1.09      3.53 o 
   2   5  12       18.00       16.33      8.39 o 
   3   5  12       24.14       20.85      5.93 o 
   4   5  12        3.41        6.50      4.02 o 
   5   5  12       25.03       11.77      5.43 o 
   6   5  12        0.40        0.02      3.00 o 
   7   5  12       13.46       18.11      6.25 o 
 -15   6  12        0.72       -1.98      5.27 o 
 -14   6  12       18.04       25.43      7.08 o 
 -13   6  12        3.71        0.62      3.78 o 
 -12   6  12       32.44       26.07      5.06 o 
 -11   6  12        7.57        5.64      3.95 o 
 -10   6  12       29.51       24.49      4.82 o 
  -9   6  12        1.59       -2.46      4.77 o 
  -8   6  12        6.10       13.89      3.48 o 
  -7   6  12        7.47        9.12      3.14 o 
  -6   6  12       68.37       73.80      4.33 o 
  -5   6  12        9.51       16.01      3.31 o 
  -4   6  12        8.08        9.44      2.90 o 
  -3   6  12      170.15      167.10      8.29 o 
  -2   6  12       83.71       77.35      6.32 o 
  -1   6  12       23.70       16.67      4.19 o 
   0   6  12       20.65       26.60      4.57 o 
   1   6  12       24.84       20.32      4.77 o 
   2   6  12       39.29       41.42      5.46 o 
   3   6  12        9.62        4.13      6.09 o 
   4   6  12       50.74       53.85      6.32 o 
   5   6  12        1.90        2.96      4.94 o 
   6   6  12        6.69        7.90      5.27 o 
 -13   7  12        1.49        1.60      4.35 o 
 -12   7  12       41.28       44.84      6.14 o 
 -11   7  12       24.40       38.86      5.61 o 
 -10   7  12        1.19        0.76      3.88 o 
  -9   7  12        8.20        7.40      4.17 o 
  -8   7  12       35.86       40.53      5.47 o 
  -7   7  12       37.84       57.08      4.14 o 
  -6   7  12        5.02        3.18      3.09 o 
  -5   7  12       17.62       14.14      3.26 o 
  -4   7  12       79.26       84.65      5.47 o 
  -3   7  12      115.59      127.55      6.14 o 
  -2   7  12        0.42        3.22      4.09 o 
  -1   7  12        1.63        0.19      7.24 o 
   0   7  12       65.43       67.39     12.67 o 
   1   7  12        4.35        5.07      4.44 o 
   2   7  12        1.70        3.00      4.77 o 
   3   7  12       29.43       27.65      6.91 o 
   4   7  12        2.37        0.66      5.27 o 
 -10   8  12        5.57       10.86      5.93 o 
  -9   8  12        5.03        4.28      5.60 o 
  -8   8  12        0.03        7.14      3.70 o 
  -7   8  12       42.12       58.52      6.14 o 
  -6   8  12       24.93       17.99      7.24 o 
  -5   8  12       24.36       30.67      5.29 o 
  -4   8  12       22.79       17.46      4.81 o 
  -3   8  12       40.48       47.09      6.01 o 
  -2   8  12        0.44        0.40      4.11 o 
  -1   8  12       41.18       46.78      6.08 o 
   0   8  12        2.17        1.32      4.94 o 
   1   8  12       33.04       23.37      6.91 o 
   2   8  12        3.60        0.00      4.94 o 
  -5   9  12        1.87       -4.28      5.60 o 
  -4   9  12       69.61       87.56     10.53 o 
  -3   9  12        6.29        6.25      5.93 o 
 -17   0  13       36.11       47.93      7.74 o 
 -15   0  13       94.99      101.04      6.87 o 
 -13   0  13      227.30      236.77      9.00 o 
 -11   0  13      686.05      639.89     16.02 o 
  -9   0  13        6.29       12.17      2.25 o 
  -7   0  13        7.84        7.84      1.76 o 
  -5   0  13      322.82      334.69      9.23 o 
  -3   0  13        0.67       -0.72      1.64 o 
  -1   0  13      618.09      657.71     15.81 o 
   1   0  13        1.56        6.58      2.37 o 
   3   0  13       42.15       43.12      6.58 o 
   5   0  13      199.90      184.01     12.51 o 
   7   0  13       56.10       58.59      8.56 o 
 -18   1  13       30.18       33.43      3.79 o 
 -17   1  13       13.08       23.83      3.31 o 
 -16   1  13        5.75        9.20      2.68 o 
 -15   1  13        0.93        0.84      2.15 o 
 -14   1  13       18.82       16.95      2.60 o 
 -13   1  13       38.48       40.64      3.24 o 
 -12   1  13       61.19       57.16      3.60 o 
 -11   1  13        3.81        4.42      3.37 o 
 -10   1  13       67.92       63.15      3.38 o 
  -9   1  13       30.19       31.64      2.02 o 
  -8   1  13       33.20       26.45      1.77 o 
  -7   1  13        0.80       -0.04      1.09 o 
  -6   1  13        0.77        0.00      1.52 o 
  -5   1  13      104.62       92.10      3.98 o 
  -4   1  13      240.65      227.32      6.34 o 
  -3   1  13      557.67      579.57     12.13 o 
  -2   1  13      700.50      675.10     13.69 o 
  -1   1  13      411.77      387.25      9.39 o 
   0   1  13        0.38       -1.28      1.79 o 
   1   1  13       93.67       90.67      4.45 o 
   2   1  13       12.62       10.26      2.62 o 
   3   1  13        3.96        3.66      2.22 o 
   4   1  13       34.95       34.64      3.49 o 
   5   1  13        6.67       10.44      2.80 o 
   6   1  13        1.20       -0.97      2.50 o 
   7   1  13        3.83        3.21     11.85 o 
   8   1  13       19.48       18.76      4.73 o 
 -18   2  13        3.07       17.42      3.46 o 
 -17   2  13        9.65       15.39      3.82 o 
 -16   2  13       12.50       22.68      3.19 o 
 -15   2  13        3.82        0.01      2.26 o 
 -14   2  13        4.94        3.77      2.28 o 
 -13   2  13        9.39        8.78      2.28 o 
 -12   2  13      273.69      256.22      6.48 o 
 -11   2  13       53.18       45.00      4.01 o 
 -10   2  13       10.20        4.83      2.59 o 
  -9   2  13        2.84       -0.06      1.58 o 
  -8   2  13       24.34       22.38      2.15 o 
  -7   2  13        1.75        6.33      1.75 o 
  -6   2  13      477.13      467.12     10.44 o 
  -5   2  13       73.17       63.64      3.73 o 
  -4   2  13      104.82      107.45      4.48 o 
  -3   2  13       34.25       32.16      3.00 o 
  -2   2  13      539.73      587.02     12.60 o 
  -1   2  13        6.10        2.85      2.30 o 
   0   2  13      311.25      280.29      7.92 o 
   1   2  13       72.24       76.22      4.29 o 
   2   2  13      110.89      114.11      5.24 o 
   3   2  13       16.46       20.23      3.05 o 
   4   2  13        0.56       -2.15      2.15 o 
   5   2  13       17.17       18.59      3.14 o 
   6   2  13      105.96      121.10      6.28 o 
   7   2  13        0.01       -2.71      2.71 o 
   8   2  13        4.80       -1.98      2.74 o 
 -17   3  13        6.34        9.67      4.43 o 
 -16   3  13        6.37       12.49      4.35 o 
 -15   3  13        0.01        3.26      3.53 o 
 -14   3  13        8.36        6.09      2.83 o 
 -13   3  13        0.84        4.02      2.77 o 
 -12   3  13       51.35       50.47      4.27 o 
 -11   3  13       45.19       44.35      4.01 o 
 -10   3  13        5.75        3.68      2.70 o 
  -9   3  13      175.48      154.73      5.89 o 
  -8   3  13       67.50       75.62      3.82 o 
  -7   3  13      710.64      687.05     11.91 o 
  -6   3  13       50.30       60.74      4.07 o 
  -5   3  13      215.27      198.48      7.77 o 
  -4   3  13       75.52       67.63      8.23 o 
  -3   3  13     1401.67     1289.06     28.76 o 
  -2   3  13      273.49      276.19      9.64 o 
  -1   3  13      179.48      178.28      7.90 o 
   0   3  13       35.33       29.36      3.27 o 
   1   3  13      259.22      256.60      7.82 o 
   2   3  13        0.93       -0.54      2.08 o 
   3   3  13       14.78       10.48      2.86 o 
   4   3  13        0.16        0.81      2.50 o 
   5   3  13       29.40       24.56      3.60 o 
   6   3  13        1.55        5.14      3.03 o 
   7   3  13       12.55       10.76      3.47 o 
   8   3  13        1.17       -2.96      4.61 o 
 -16   4  13       37.19       36.49      5.53 o 
 -15   4  13        8.92       14.02      4.77 o 
 -14   4  13       11.60       14.64      4.26 o 
 -13   4  13       44.80       49.95      8.72 o 
 -12   4  13       18.93       15.12      4.02 o 
 -11   4  13      215.94      189.90      8.81 o 
 -10   4  13        5.46        7.42      3.47 o 
  -9   4  13      144.66      136.67     15.14 o 
  -8   4  13       54.55       54.71      3.46 o 
  -7   4  13       68.73       72.53      3.81 o 
  -6   4  13       69.57       67.06      3.68 o 
  -5   4  13       22.17       16.88      3.56 o 
  -4   4  13        1.19       -1.22      7.74 o 
  -3   4  13      136.72      128.67      6.88 o 
  -2   4  13       43.58       36.47      4.35 o 
  -1   4  13       20.79       20.25      3.88 o 
   0   4  13       25.99       37.13      4.59 o 
   1   4  13       41.45       47.81      5.14 o 
   2   4  13      253.28      282.75     14.98 o 
   3   4  13        0.12       -0.86      2.50 o 
   4   4  13        5.45        5.44      3.22 o 
   5   4  13       69.92       77.97      5.49 o 
   6   4  13       15.99        9.66      3.33 o 
   7   4  13        6.82        2.63      4.94 o 
 -15   5  13        5.82       15.28      4.82 o 
 -14   5  13       10.04       10.55      5.10 o 
 -13   5  13        0.39        4.89      3.71 o 
 -12   5  13        0.06       -1.20      3.13 o 
 -11   5  13       14.70       17.45      4.59 o 
 -10   5  13       12.11       14.48      4.11 o 
  -9   5  13       18.27       24.31      4.26 o 
  -8   5  13      152.83      137.20      8.13 o 
  -7   5  13       14.36       16.94      3.38 o 
  -6   5  13       40.28       40.73      3.35 o 
  -5   5  13       64.90       71.89      4.66 o 
  -4   5  13      136.45      117.72      6.96 o 
  -3   5  13      166.97      146.49      9.55 o 
  -2   5  13      204.27      177.80      8.44 o 
  -1   5  13       82.35       82.54      6.47 o 
   0   5  13        1.13       -2.61      3.40 o 
   1   5  13       27.73       30.44      4.74 o 
   2   5  13        9.22        4.78      3.59 o 
   3   5  13        5.54        6.68      3.88 o 
   4   5  13       28.02       31.03     11.36 o 
   5   5  13        2.14       -1.06      3.90 o 
   6   5  13       21.83       32.92      7.24 o 
 -14   6  13        0.37        0.09      4.77 o 
 -13   6  13        0.96        4.35      4.44 o 
 -12   6  13       19.76       14.18      8.56 o 
 -11   6  13       48.57       75.56      7.07 o 
 -10   6  13       26.54       22.34      4.67 o 
  -9   6  13       43.76       51.60      8.39 o 
  -8   6  13      105.35      114.47      7.58 o 
  -7   6  13        6.38       11.24      3.31 o 
  -6   6  13       62.66       66.48      4.85 o 
  -5   6  13       35.55       27.36      3.76 o 
  -4   6  13        8.03        4.29      2.86 o 
  -3   6  13       12.04        8.44      4.44 o 
  -2   6  13      101.23       95.26      6.80 o 
  -1   6  13       43.76       56.20      6.01 o 
   0   6  13        8.21       13.43      4.38 o 
   1   6  13       17.67       15.24      4.50 o 
   2   6  13        2.04        1.68      3.64 o 
   3   6  13       53.23       51.39      6.25 o 
   4   6  13        0.22       -3.95      4.94 o 
   5   6  13       10.11       12.18      6.25 o 
 -12   7  13        0.13       -1.44      5.93 o 
 -11   7  13        9.57        7.09      6.91 o 
 -10   7  13       47.27       43.12      5.90 o 
  -9   7  13       32.95       29.70      5.44 o 
  -8   7  13        2.64        0.55      4.03 o 
  -7   7  13      104.57      103.69      6.31 o 
  -6   7  13       59.25       83.99      5.75 o 
  -5   7  13        3.39        5.35      5.14 o 
  -4   7  13       17.69       14.23      3.61 o 
  -3   7  13      197.12      198.08      7.57 o 
  -2   7  13        0.88       -0.77      4.28 o 
  -1   7  13       20.86       14.20      4.74 o 
   0   7  13       61.90       64.57      6.88 o 
   1   7  13       14.02        9.65      7.74 o 
   2   7  13       31.77       20.74      6.25 o 
   3   7  13        0.28       -2.63      4.61 o 
 -10   8  13       14.26        8.89      6.25 o 
  -9   8  13       55.60       46.41      8.56 o 
  -8   8  13       20.67       10.86      5.60 o 
  -7   8  13       17.87       11.89      4.26 o 
  -6   8  13       23.08       18.56      4.90 o 
  -5   8  13        2.17       -0.59      6.25 o 
  -4   8  13       39.75       29.23      5.61 o 
  -3   8  13        6.20        1.27      4.14 o 
  -2   8  13        7.93       -1.32      4.94 o 
  -1   8  13        0.83        4.28      5.27 o 
   0   8  13       12.17       13.17      5.93 o 
 -18   0  14        8.42       11.47      6.91 o 
 -16   0  14       10.83       14.42      4.26 o 
 -14   0  14       19.51       10.36      3.59 o 
 -12   0  14        8.95        6.58      3.29 o 
 -10   0  14        7.78        4.84      2.79 o 
  -8   0  14     1043.35     1074.78     19.42 o 
  -6   0  14      363.70      336.30     11.03 o 
  -4   0  14      191.10      193.90      6.72 o 
  -2   0  14     1040.11      992.49     34.89 o 
   0   0  14       12.97        9.55      4.28 o 
   2   0  14       93.14       79.00      8.23 o 
   4   0  14       57.00       58.92      8.56 o 
   6   0  14       26.38       25.35      6.91 o 
 -18   1  14        4.21        4.93      5.51 o 
 -17   1  14       28.98       41.48      5.75 o 
 -16   1  14        0.00        3.54      2.57 o 
 -15   1  14        0.39        0.19      2.34 o 
 -14   1  14        9.81       20.15      2.87 o 
 -13   1  14       96.02       84.39      4.29 o 
 -12   1  14        0.26       -1.24      1.97 o 
 -11   1  14        3.54        1.48      1.90 o 
 -10   1  14        8.42       -0.07      2.50 o 
  -9   1  14       75.01       82.22      3.32 o 
  -8   1  14      179.45      171.99      4.47 o 
  -7   1  14      255.32      273.75      5.67 o 
  -6   1  14      591.49      585.84     12.26 o 
  -5   1  14      391.52      424.15      9.70 o 
  -4   1  14       63.09       56.54      3.47 o 
  -3   1  14        5.64        7.86      2.13 o 
  -2   1  14      122.97      101.98      4.75 o 
  -1   1  14       39.46       36.27      3.18 o 
   0   1  14        0.49        0.56      1.87 o 
   1   1  14       72.16       69.63      4.31 o 
   2   1  14       94.63       85.87      4.78 o 
   3   1  14        0.24       -0.71      2.90 o 
   4   1  14        0.48        1.81      3.46 o 
   5   1  14       45.21       44.94      5.59 o 
   6   1  14       15.69       17.31      5.27 o 
   7   1  14        0.34       -1.07      4.28 o 
 -17   2  14        0.21        3.47      4.61 o 
 -16   2  14        0.12        6.97      3.33 o 
 -15   2  14        0.33       -2.62      2.62 o 
 -14   2  14        0.04       -3.27      5.51 o 
 -13   2  14        5.78        2.67      2.79 o 
 -12   2  14       25.03       25.71      3.53 o 
 -11   2  14        6.72        0.13      2.60 o 
 -10   2  14        7.46        4.36      3.36 o 
  -9   2  14      433.63      414.15      8.51 o 
  -8   2  14       40.88       34.27      2.63 o 
  -7   2  14      613.15      633.99     10.12 o 
  -6   2  14        0.02       -1.92      1.92 o 
  -5   2  14       82.99       89.24      4.80 o 
  -4   2  14        5.21        1.70      2.01 o 
  -3   2  14      648.22      650.25     13.74 o 
  -2   2  14        0.59        2.50      2.18 o 
  -1   2  14       87.97       87.57      5.12 o 
   0   2  14       27.43       28.00      3.05 o 
   1   2  14        3.56       11.19      2.64 o 
   2   2  14        2.88        6.68      2.65 o 
   3   2  14      196.88      197.40      7.24 o 
   4   2  14        0.22       -0.01      2.41 o 
   5   2  14        6.08        5.49      2.91 o 
   6   2  14       10.66       14.55      3.46 o 
 -17   3  14        2.54        1.65      4.61 o 
 -16   3  14       17.86       32.59      7.74 o 
 -15   3  14        0.10        3.58      3.71 o 
 -14   3  14        4.37        5.83      2.99 o 
 -13   3  14       38.48       35.07      4.03 o 
 -12   3  14       29.36       33.81      3.87 o 
 -11   3  14        0.17       -1.69      3.87 o 
 -10   3  14       83.96       88.14      5.04 o 
  -9   3  14       23.28       20.93      3.19 o 
  -8   3  14       42.15       37.24      3.14 o 
  -7   3  14      141.62      120.50      4.80 o 
  -6   3  14      662.38      666.07     15.33 o 
  -5   3  14      292.49      282.04      9.74 o 
  -4   3  14       18.94       31.32      4.07 o 
  -3   3  14        0.04        1.22      2.85 o 
  -2   3  14      176.91      197.61      6.80 o 
  -1   3  14        7.31        3.85      2.37 o 
   0   3  14        0.66       -1.20      2.15 o 
   1   3  14        4.01        0.70      2.35 o 
   2   3  14      204.77      212.27      7.45 o 
   3   3  14        9.35        9.88      2.96 o 
   4   3  14       29.13       24.17      3.52 o 
   5   3  14        1.46        1.28      2.90 o 
   6   3  14       36.10       36.31      4.97 o 
   7   3  14        0.01       -1.98      4.61 o 
 -16   4  14        0.77        0.00      4.94 o 
 -15   4  14        0.77       -1.56      3.39 o 
 -14   4  14        6.60        6.58      3.95 o 
 -13   4  14        6.36        8.09      4.02 o 
 -12   4  14        0.10        2.68      3.21 o 
 -11   4  14       60.69       59.19      9.71 o 
 -10   4  14       11.35        6.06      3.53 o 
  -9   4  14       48.45       41.56      4.87 o 
  -8   4  14      269.31      262.82      8.16 o 
  -7   4  14       38.42       33.35      3.09 o 
  -6   4  14      107.23      124.78      4.54 o 
  -5   4  14       77.59       78.01     11.19 o 
  -4   4  14       15.92       16.54      3.64 o 
  -3   4  14       43.41       27.76      6.42 o 
  -2   4  14      191.51      192.47      8.34 o 
  -1   4  14      120.58      122.96      7.17 o 
   0   4  14       93.74       88.29      6.47 o 
   1   4  14       83.39       58.92      4.64 o 
   2   4  14      104.79       99.32      8.75 o 
   3   4  14       39.13       40.90      6.30 o 
   4   4  14        0.80       -2.81      3.30 o 
   5   4  14        0.24        0.29      3.01 o 
   6   4  14       28.26       38.19      6.91 o 
 -15   5  14        2.04        3.95      4.11 o 
 -14   5  14        0.19       -0.13      3.59 o 
 -13   5  14       13.79       20.64      4.74 o 
 -12   5  14        0.33       -3.29      3.29 o 
 -11   5  14        0.38        3.80      3.71 o 
 -10   5  14       36.89       36.13      5.20 o 
  -9   5  14       52.60       58.85      8.89 o 
  -8   5  14      129.76      125.89      5.99 o 
  -7   5  14       30.08       23.89      3.71 o 
  -6   5  14       81.17       81.09      5.04 o 
  -5   5  14       87.62      100.48      5.51 o 
  -4   5  14       14.87       12.32      3.95 o 
  -3   5  14       40.38       50.71      7.08 o 
  -2   5  14        4.78        0.59      3.29 o 
  -1   5  14        0.53       -0.97      3.40 o 
   0   5  14        0.01        2.45      3.59 o 
   1   5  14       13.16       11.62      4.28 o 
   2   5  14        0.12       -0.51     10.04 o 
   3   5  14       12.50       10.85      7.83 o 
   4   5  14       12.39        8.56      5.27 o 
   5   5  14       26.88       19.75      5.93 o 
 -14   6  14        7.59        5.27      5.93 o 
 -13   6  14        0.16        3.05      4.19 o 
 -12   6  14       24.53       35.39      5.69 o 
 -11   6  14       18.84       21.27      4.98 o 
 -10   6  14       28.18       22.94      8.89 o 
  -9   6  14      126.74      137.12     14.98 o 
  -8   6  14       58.62       60.31      6.28 o 
  -7   6  14       24.72       23.37      3.74 o 
  -6   6  14        3.82        2.72      2.97 o 
  -5   6  14       18.94       21.18      3.52 o 
  -4   6  14       47.42       60.84      6.35 o 
  -3   6  14       64.38       61.93      6.32 o 
  -2   6  14        0.78       -1.73      3.64 o 
  -1   6  14        8.15        4.57      3.73 o 
   0   6  14       99.70       86.18      7.43 o 
   1   6  14       16.20       16.70      6.75 o 
   2   6  14        0.08        1.98      4.61 o 
   3   6  14        6.43        5.27      5.27 o 
   4   6  14        7.99       13.83      6.25 o 
 -12   7  14        1.94       -1.10      4.02 o 
 -11   7  14        1.58       -0.90      6.75 o 
 -10   7  14       23.80       29.77      5.76 o 
  -9   7  14      120.42      132.02      8.49 o 
  -8   7  14        3.38        7.30      8.06 o 
  -7   7  14        8.92        7.91      4.74 o 
  -6   7  14       60.10       63.53      7.29 o 
  -5   7  14        1.14       -1.03      3.30 o 
  -4   7  14       18.11       27.47      4.13 o 
  -3   7  14       12.58        7.39      3.45 o 
  -2   7  14        9.34       10.71      6.75 o 
  -1   7  14       48.94       55.15     10.70 o 
   0   7  14        0.00        3.62      4.94 o 
   1   7  14       10.88        7.24      5.27 o 
   2   7  14        9.69       14.48      5.93 o 
  -8   8  14        5.73        4.28      5.60 o 
  -7   8  14       20.25       18.11      6.25 o 
  -6   8  14        1.28        1.44      4.26 o 
  -5   8  14       12.71       17.58      4.87 o 
  -4   8  14        1.37       -1.32      4.61 o 
  -3   8  14       16.41       21.07      6.25 o 
  -2   8  14       10.02       13.83      6.25 o 
 -17   0  15       67.10       59.62      7.74 o 
 -15   0  15       12.13       26.69      4.50 o 
 -13   0  15      189.65      207.21      8.85 o 
 -11   0  15       69.93       78.32      5.69 o 
  -9   0  15      172.68      178.98      7.59 o 
  -7   0  15      100.81      100.07      7.90 o 
  -5   0  15       17.87       12.51      4.28 o 
  -3   0  15       98.02       86.90      7.90 o 
  -1   0  15       17.64       14.15      4.94 o 
   1   0  15      470.03      456.91     21.07 o 
   3   0  15        0.42        4.28      4.61 o 
   5   0  15       72.17       82.63     10.20 o 
 -17   1  15        1.28        7.75      7.80 o 
 -16   1  15        6.55       12.63      3.67 o 
 -15   1  15        8.78        6.65      3.30 o 
 -14   1  15        3.53        1.33      2.83 o 
 -13   1  15        0.25       -0.88      3.31 o 
 -12   1  15       71.48       77.06      5.09 o 
 -11   1  15        0.16        3.97      2.80 o 
 -10   1  15        7.56        8.78      2.67 o 
  -9   1  15      308.10      296.48      6.98 o 
  -8   1  15      741.09      689.54     10.91 o 
  -7   1  15      253.50      258.98      6.33 o 
  -6   1  15       73.43       77.77      4.10 o 
  -5   1  15        5.62       11.67      2.18 o 
  -4   1  15       27.49       23.37      2.66 o 
  -3   1  15       23.47       35.72      3.08 o 
  -2   1  15       30.97       47.84      3.47 o 
  -1   1  15        1.64        3.98      3.46 o 
   0   1  15       20.75       23.94      4.07 o 
   1   1  15        5.85        4.61      3.49 o 
   2   1  15       68.92       62.07      5.93 o 
   3   1  15       36.44       34.07      4.77 o 
   4   1  15        0.50       -2.90      2.90 o 
   5   1  15       12.32       13.04      4.30 o 
 -17   2  15        0.05       -0.12      3.79 o 
 -16   2  15        8.78        5.38      3.28 o 
 -15   2  15        1.48        1.21      3.03 o 
 -14   2  15       12.62       18.79      3.67 o 
 -13   2  15        6.85       10.38      3.22 o 
 -12   2  15        5.07        7.74      2.91 o 
 -11   2  15        3.52        1.94      2.66 o 
 -10   2  15       38.08       40.31      3.82 o 
  -9   2  15        1.58        1.48      2.04 o 
  -8   2  15       33.44       29.49      2.47 o 
  -7   2  15        0.10        0.76      1.66 o 
  -6   2  15        5.12        3.78      3.69 o 
  -5   2  15        3.75        1.42      1.92 o 
  -4   2  15      109.62      120.50      7.53 o 
  -3   2  15       37.84       34.13      3.24 o 
  -2   2  15        9.03        8.88      2.64 o 
  -1   2  15        0.28       -1.96      1.96 o 
   0   2  15      422.96      456.38     11.23 o 
   1   2  15        2.74       -0.83      2.37 o 
   2   2  15      134.61      139.01      6.23 o 
   3   2  15       23.69       21.79      3.38 o 
   4   2  15      102.52      134.78      8.26 o 
   5   2  15        0.07        4.11      3.94 o 
 -16   3  15        3.07        1.50      3.95 o 
 -15   3  15        5.25        7.90      3.83 o 
 -14   3  15        4.78        2.06      3.62 o 
 -13   3  15       21.18       28.58      4.41 o 
 -12   3  15        0.00        0.25      2.82 o 
 -11   3  15       25.39       29.76      3.63 o 
 -10   3  15       23.91       15.14      3.09 o 
  -9   3  15      222.32      210.56      7.07 o 
  -8   3  15      243.57      246.81      6.57 o 
  -7   3  15       39.57       45.47      4.18 o 
  -6   3  15      150.85      172.72      7.64 o 
  -5   3  15       54.43       52.90      5.02 o 
  -4   3  15        1.59        1.65      2.20 o 
  -3   3  15        0.41       -2.04      2.04 o 
  -2   3  15       46.37       71.85      4.54 o 
  -1   3  15      184.19      139.72      5.93 o 
   0   3  15        4.85        1.89      2.47 o 
   1   3  15       14.70       13.35      3.08 o 
   2   3  15        1.14        0.30      2.53 o 
   3   3  15      167.45      160.64      8.46 o 
   4   3  15        1.95        1.92      3.03 o 
   5   3  15        6.94        2.63      4.94 o 
 -16   4  15        0.03       -4.28      4.28 o 
 -15   4  15        0.83        0.94      7.41 o 
 -14   4  15        1.39        2.37      3.83 o 
 -13   4  15        0.03       -4.43      6.75 o 
 -12   4  15        2.70        0.37      3.53 o 
 -11   4  15       20.63       20.58      4.35 o 
 -10   4  15       29.27       32.84      4.73 o 
  -9   4  15        8.42        5.19      3.56 o 
  -8   4  15        0.97        2.38      2.80 o 
  -7   4  15        2.42       -1.14      2.64 o 
  -6   4  15        3.39        1.52      2.61 o 
  -5   4  15       12.25        3.29      3.29 o 
  -4   4  15        5.26        1.50      3.16 o 
  -3   4  15       24.80       19.67      3.95 o 
  -2   4  15        6.49        9.98      3.56 o 
  -1   4  15       43.30       58.19      5.69 o 
   0   4  15       11.62       15.59      3.14 o 
   1   4  15        6.10       14.50      3.41 o 
   2   4  15        3.27        2.77      3.61 o 
   3   4  15       25.83       24.47      3.87 o 
   4   4  15       45.95       55.96      7.90 o 
   5   4  15        3.35        9.22      5.27 o 
 -14   5  15        0.01       -1.58      3.83 o 
 -13   5  15        1.84        8.50      4.57 o 
 -12   5  15       52.90       63.22      8.72 o 
 -11   5  15       18.84       13.06      4.26 o 
 -10   5  15        5.71       -0.08      5.93 o 
  -9   5  15        4.34        1.17      3.64 o 
  -8   5  15      114.14      113.18     10.20 o 
  -7   5  15       19.80       12.99      3.38 o 
  -6   5  15        2.81        3.80      3.22 o 
  -5   5  15       55.18       67.43      5.68 o 
  -4   5  15       14.58       12.75      4.19 o 
  -3   5  15        5.48       -1.65      6.58 o 
  -2   5  15        1.71        0.46      6.91 o 
  -1   5  15        5.44        5.83      7.41 o 
   0   5  15        2.21        0.43      4.44 o 
   1   5  15        1.74       -3.23      4.94 o 
   2   5  15       41.69       37.44      4.91 o 
   3   5  15        1.35        2.96      4.94 o 
   4   5  15        0.25        5.60      5.27 o 
 -13   6  15       41.19       50.08     10.04 o 
 -12   6  15        6.32        4.65      4.32 o 
 -11   6  15        4.68       -0.22      4.02 o 
 -10   6  15        2.66        2.12      5.76 o 
  -9   6  15       63.56       78.77      7.10 o 
  -8   6  15        1.44        1.83      3.29 o 
  -7   6  15       12.77        5.01      3.19 o 
  -6   6  15        1.73        4.49      3.22 o 
  -5   6  15        4.54        2.95      2.99 o 
  -4   6  15        1.46        2.63      4.81 o 
  -3   6  15       19.78       15.25      4.57 o 
  -2   6  15       11.14        7.01      5.10 o 
  -1   6  15       12.69       17.80      8.89 o 
   0   6  15       14.88        8.23      4.38 o 
   1   6  15       36.21       48.72      7.90 o 
   2   6  15        1.11       -4.28      4.28 o 
 -10   7  15        9.54        6.21      9.38 o 
  -9   7  15       30.11       28.17      4.51 o 
  -8   7  15        7.68        5.24      4.02 o 
  -7   7  15        1.28       -0.34      3.48 o 
  -6   7  15       25.14       25.12      4.34 o 
  -5   7  15       10.63       14.20      3.78 o 
  -4   7  15       50.84       61.39      5.13 o 
  -3   7  15        0.00       -1.00      3.17 o 
  -2   7  15        0.75        1.65      4.94 o 
  -1   7  15       17.27       20.08      6.58 o 
   0   7  15       33.53       36.87      7.57 o 
 -16   0  16        5.26        5.27      6.25 o 
 -14   0  16       29.80       18.43      7.57 o 
 -12   0  16      126.99       94.80     10.20 o 
 -10   0  16       31.30       30.94      6.91 o 
  -8   0  16      175.74      131.91      6.61 o 
  -6   0  16       30.81       26.66      5.27 o 
  -4   0  16       13.63       16.46      4.94 o 
  -2   0  16       36.00       33.25      5.93 o 
   0   0  16       25.49       27.32      6.25 o 
   2   0  16       87.99      103.36     10.53 o 
   4   0  16        5.42        8.23      5.60 o 
 -17   1  16        0.59        2.77      3.76 o 
 -16   1  16        0.16        1.68      3.34 o 
 -15   1  16        7.63        4.25      6.28 o 
 -14   1  16        0.64        2.23      2.98 o 
 -13   1  16        0.26       -0.04      2.83 o 
 -12   1  16       18.57       19.84      3.51 o 
 -11   1  16       65.32       63.04      4.70 o 
 -10   1  16        2.87        6.89      2.70 o 
  -9   1  16       23.16       25.32      3.42 o 
  -8   1  16       66.25       58.56      3.52 o 
  -7   1  16      137.79      134.49      6.63 o 
  -6   1  16        6.34        5.39      2.12 o 
  -5   1  16       56.06       57.07      4.89 o 
  -4   1  16      180.05      208.68      8.73 o 
  -3   1  16      217.94      229.49      9.31 o 
  -2   1  16        7.43       -0.21      2.67 o 
  -1   1  16        0.98        3.37      3.00 o 
   0   1  16       77.23       77.09      6.40 o 
   1   1  16       68.45       69.28      6.40 o 
   2   1  16        3.44       -1.48      3.13 o 
   3   1  16       24.84       20.36      4.64 o 
   4   1  16       56.32       56.92      7.24 o 
 -16   2  16        1.48        6.58      3.59 o 
 -15   2  16        2.30        5.75      3.36 o 
 -14   2  16        2.25       -0.76      3.03 o 
 -13   2  16       31.10       38.60      4.36 o 
 -12   2  16        6.38        9.17      3.89 o 
 -11   2  16       18.26       14.71      3.24 o 
 -10   2  16       18.68       15.74      3.24 o 
  -9   2  16       69.94       61.90      3.67 o 
  -8   2  16       12.33       10.98      2.07 o 
  -7   2  16        4.84        3.79      2.19 o 
  -6   2  16        7.39        8.66      2.39 o 
  -5   2  16        0.02       -1.29      1.96 o 
  -4   2  16        5.39        0.49      2.12 o 
  -3   2  16       39.12       33.51      3.39 o 
  -2   2  16        3.56        4.05      2.39 o 
  -1   2  16       49.71       49.46      4.02 o 
   0   2  16        3.73        6.60      3.32 o 
   1   2  16      109.74      129.88      7.91 o 
   2   2  16        3.98        8.40      5.43 o 
   3   2  16       31.09       32.35      5.34 o 
 -16   3  16        4.53        3.62      5.27 o 
 -15   3  16        5.94        1.78      4.02 o 
 -14   3  16       14.89       30.26      6.42 o 
 -13   3  16        1.96        3.64      3.59 o 
 -12   3  16        1.85        3.89      2.87 o 
 -11   3  16       38.60       36.09      4.06 o 
 -10   3  16       13.63       24.15      3.57 o 
  -9   3  16       10.92       12.35      2.54 o 
  -8   3  16      102.10      105.76      4.10 o 
  -7   3  16       12.09       11.97      2.18 o 
  -6   3  16        9.21        3.20      2.35 o 
  -5   3  16        6.24        5.69      2.38 o 
  -4   3  16      217.64      212.89      7.20 o 
  -3   3  16       59.75       62.91      4.45 o 
  -2   3  16       13.81       22.64      4.64 o 
  -1   3  16        1.39        3.12      2.50 o 
   0   3  16      176.70      189.95      7.10 o 
   1   3  16        0.48        0.81      2.47 o 
   2   3  16        1.89        4.09      2.80 o 
   3   3  16        5.74        2.42      2.95 o 
 -15   4  16        0.51        2.63      4.94 o 
 -14   4  16        6.13       -3.59      3.59 o 
 -13   4  16       28.27       20.11      5.27 o 
 -12   4  16       13.51        7.78      4.08 o 
 -11   4  16        0.13       -2.52      3.40 o 
 -10   4  16       22.30       24.04      4.57 o 
  -9   4  16       81.46       72.35      6.23 o 
  -8   4  16       34.43       30.65      4.53 o 
  -7   4  16        1.27       -2.50      2.50 o 
  -6   4  16        0.01        0.78      2.59 o 
  -5   4  16       28.06       26.79     11.69 o 
  -4   4  16        7.59        7.96      3.47 o 
  -3   4  16        0.05        1.22      3.16 o 
  -2   4  16        0.11       -1.88      3.59 o 
  -1   4  16        1.26       -2.04      2.50 o 
   0   4  16        1.51        2.36      2.77 o 
   1   4  16       44.58       43.14      4.40 o 
   2   4  16        8.09        4.62      3.10 o 
   3   4  16        6.38        6.91      4.94 o 
   4   4  16        3.83        5.27      4.94 o 
 -14   5  16        7.92       13.83      6.25 o 
 -13   5  16        5.14        5.23      4.14 o 
 -12   5  16        3.13        7.34      5.27 o 
 -11   5  16        3.42        2.92      5.43 o 
 -10   5  16        0.19        0.18      3.79 o 
  -9   5  16        4.96        5.88      3.88 o 
  -8   5  16       14.21       20.39      3.47 o 
  -7   5  16       23.59       28.40      4.56 o 
  -6   5  16        5.82        1.07      4.79 o 
  -5   5  16       20.83       18.95      3.39 o 
  -4   5  16        2.60       -3.12      6.25 o 
  -3   5  16       54.98       47.28      6.25 o 
  -2   5  16        2.12        1.21      3.59 o 
  -1   5  16        0.07       -2.18      4.94 o 
   0   5  16        3.26       -0.53      3.21 o 
   1   5  16       31.30       46.09      7.24 o 
   2   5  16        1.90        4.94      4.94 o 
 -12   6  16       45.32       52.56      6.49 o 
 -11   6  16        0.20        2.75      4.50 o 
 -10   6  16       20.25       12.78      4.82 o 
  -9   6  16        6.95        4.36      4.44 o 
  -8   6  16       40.53       41.67      5.67 o 
  -7   6  16        6.69        2.23      3.36 o 
  -6   6  16       22.18       17.07      3.85 o 
  -5   6  16        1.18       -1.71      3.82 o 
  -4   6  16       25.29       21.65      7.08 o 
  -3   6  16        0.06       -1.26      8.39 o 
  -2   6  16        6.40       -0.72      3.83 o 
  -1   6  16        2.34        7.24      5.27 o 
   0   6  16        0.03       -3.95      4.61 o 
   1   6  16       19.69       14.15      5.93 o 
  -9   7  16        0.87        4.43      4.59 o 
  -8   7  16       12.85       14.53      4.87 o 
  -7   7  16       54.94       53.16      6.14 o 
  -6   7  16        4.14        1.12      3.55 o 
  -5   7  16        0.16        0.81      3.27 o 
  -4   7  16       27.00       28.63      4.87 o 
  -3   7  16       14.71       24.05      7.24 o 
 -15   0  17       30.90       32.92      8.89 o 
 -13   0  17       37.68       27.98      8.56 o 
 -11   0  17       76.16       71.10      9.88 o 
  -9   0  17      338.65      314.04     15.47 o 
  -7   0  17      256.01      264.01     13.83 o 
  -5   0  17      171.89      204.42     12.18 o 
  -3   0  17      162.77      138.92     10.86 o 
  -1   0  17       42.59       36.21      6.91 o 
   1   0  17        2.19       -0.99      4.94 o 
 -16   1  17       10.85       18.56      4.11 o 
 -15   1  17        0.62        6.88      4.97 o 
 -14   1  17        8.84        6.60      4.87 o 
 -13   1  17        2.72        2.55      4.64 o 
 -12   1  17       22.07       21.40      5.12 o 
 -11   1  17        8.46       10.73      4.64 o 
 -10   1  17       47.16       50.38      5.82 o 
  -9   1  17        3.44       15.03      4.53 o 
  -8   1  17        5.82        6.56      2.30 o 
  -7   1  17        3.01        0.38      2.90 o 
  -6   1  17       25.34       25.90      3.96 o 
  -5   1  17       23.81       12.66      3.23 o 
  -4   1  17        0.04       -2.37      2.37 o 
  -3   1  17        6.31        6.51      3.62 o 
  -2   1  17        8.19       10.48      3.37 o 
  -1   1  17       17.45       17.03      4.19 o 
   0   1  17       28.12       27.78      4.87 o 
   1   1  17      110.52      127.20      7.80 o 
   2   1  17       54.85       59.43     12.84 o 
 -16   2  17        8.83       12.33      4.43 o 
 -15   2  17        0.04       -3.04      3.04 o 
 -14   2  17        2.20        0.54      3.01 o 
 -13   2  17        9.32        7.33      3.43 o 
 -12   2  17       31.01       30.00      4.02 o 
 -11   2  17        0.15       -2.42      2.42 o 
 -10   2  17       17.60       16.12      3.33 o 
  -9   2  17        1.57        1.03      2.66 o 
  -8   2  17      149.95      158.76      4.74 o 
  -7   2  17        3.39        3.25      2.03 o 
  -6   2  17        8.58       10.41      3.37 o 
  -5   2  17        0.01       -0.92      2.61 o 
  -4   2  17       78.84       81.73      6.04 o 
  -3   2  17        4.33       -0.42      2.90 o 
  -2   2  17       10.12       22.89      4.17 o 
  -1   2  17        1.44        5.51      3.32 o 
   0   2  17       19.57       21.14      4.50 o 
   1   2  17        1.84       -3.16      3.16 o 
   2   2  17       73.50       76.72      7.20 o 
 -15   3  17        5.66        9.55      5.27 o 
 -14   3  17        0.46        1.27      4.11 o 
 -13   3  17       40.86       38.38      5.69 o 
 -12   3  17        0.35        2.36      3.59 o 
 -11   3  17        7.37       13.68      3.60 o 
 -10   3  17        0.23       -0.35      2.79 o 
  -9   3  17       76.02       75.94      5.00 o 
  -8   3  17        0.72       -0.58      2.57 o 
  -7   3  17       11.86       12.07      2.63 o 
  -6   3  17        0.05       -2.33      2.33 o 
  -5   3  17        2.10        2.33      2.50 o 
  -4   3  17        0.00       -2.35      2.42 o 
  -3   3  17        7.67        3.58      2.48 o 
  -2   3  17        0.66       -1.33      2.35 o 
  -1   3  17        3.15        3.44      2.55 o 
   0   3  17       12.85        5.90      3.64 o 
   1   3  17      134.62      128.92     10.53 o 
 -14   4  17        0.29        2.63      5.27 o 
 -13   4  17        3.48       -3.37      3.78 o 
 -12   4  17        3.09       -0.05      3.73 o 
 -11   4  17        4.02        4.11      3.88 o 
 -10   4  17        5.11        9.73      4.11 o 
  -9   4  17       28.25       23.95      4.50 o 
  -8   4  17       25.94       34.64      4.64 o 
  -7   4  17        2.11        1.21      5.38 o 
  -6   4  17        3.65        2.65      2.23 o 
  -5   4  17       11.23       16.70      4.52 o 
  -4   4  17        0.34       -2.33      2.33 o 
  -3   4  17       11.79        6.78      3.60 o 
  -2   4  17        6.33        0.39      2.66 o 
  -1   4  17        0.02        2.67      2.78 o 
   0   4  17       31.92       41.41      4.53 o 
   1   4  17        0.37       -3.62      4.28 o 
   2   4  17       10.96       11.85      5.27 o 
 -13   5  17        0.02        2.30      5.27 o 
 -12   5  17        7.68        4.18      4.32 o 
 -11   5  17        0.07       -0.80      4.11 o 
 -10   5  17       44.20       45.73      5.93 o 
  -9   5  17        0.52        0.00      3.64 o 
  -8   5  17        1.02       -1.16      3.47 o 
  -7   5  17       14.48       18.24      4.07 o 
  -6   5  17       21.75       27.70      4.00 o 
  -5   5  17        0.02       -7.24      7.24 o 
  -4   5  17        2.13       -3.50      6.42 o 
  -3   5  17       12.69       18.20      7.74 o 
  -2   5  17        9.53        4.36      7.90 o 
  -1   5  17       11.76       13.83      5.60 o 
   0   5  17        9.62       18.76      5.93 o 
   1   5  17        0.12       -2.30      4.28 o 
 -11   6  17       47.42       65.51      9.88 o 
 -10   6  17        4.04        2.41      4.50 o 
  -9   6  17       13.97       15.02      4.67 o 
  -8   6  17        0.11        2.47      9.38 o 
  -7   6  17       40.72       40.86      5.47 o 
  -6   6  17        0.01       -4.51      4.63 o 
  -5   6  17        3.69        1.39      6.22 o 
  -4   6  17        0.05       -8.39      8.39 o 
  -3   6  17        6.15        7.24      5.27 o 
  -2   6  17        0.20        2.30      4.61 o 
 -16   0  18        0.46        5.27      7.24 o 
 -14   0  18        1.32       -6.58      6.58 o 
 -12   0  18        0.92       -1.65      6.58 o 
 -10   0  18       88.84       79.00      9.22 o 
  -8   0  18       17.90       21.76      4.07 o 
  -6   0  18        5.44        8.23      4.61 o 
  -4   0  18       28.48       21.40      5.93 o 
  -2   0  18        3.75        5.93      4.61 o 
   0   0  18      119.94      123.11     11.52 o 
 -16   1  18        0.18        1.65      7.24 o 
 -15   1  18        0.14        1.34      6.75 o 
 -14   1  18        0.66        0.32      4.77 o 
 -13   1  18       16.20       20.07      5.34 o 
 -12   1  18        1.25       -1.42      4.77 o 
 -11   1  18        0.08       -2.06      4.44 o 
 -10   1  18       23.81       24.28      4.77 o 
  -9   1  18      100.76       91.69      6.86 o 
  -8   1  18        0.54        6.00      2.34 o 
  -7   1  18        6.44        2.63      4.94 o 
  -6   1  18       60.87       68.05      5.81 o 
  -5   1  18       97.89       99.19      6.75 o 
  -4   1  18        2.76       -2.52      2.68 o 
  -3   1  18        0.40        0.12      2.90 o 
  -2   1  18       50.16       58.41      5.93 o 
  -1   1  18       63.15       78.04      6.86 o 
   0   1  18        1.21        1.91      3.60 o 
   1   1  18        1.50        0.32      3.79 o 
 -15   2  18        2.75        0.00      6.91 o 
 -14   2  18        3.39       -4.90      5.10 o 
 -13   2  18        0.01        1.65      4.66 o 
 -12   2  18        2.95       -0.99      4.42 o 
 -11   2  18       18.50       22.36      5.60 o 
 -10   2  18        0.02        1.55      7.24 o 
  -9   2  18        7.15        3.60      4.07 o 
  -8   2  18        6.02        7.98      2.80 o 
  -7   2  18        6.67        8.06      6.75 o 
  -6   2  18        0.25        0.82      3.03 o 
  -5   2  18       26.99       25.51      7.90 o 
  -4   2  18       12.31       13.49      3.84 o 
  -3   2  18        1.79       -1.27      3.00 o 
  -2   2  18       10.12        2.63      5.27 o 
  -1   2  18       53.76       43.61      5.93 o 
   0   2  18        4.10        1.81      3.72 o 
 -14   3  18       18.16       24.72      5.05 o 
 -13   3  18        1.97       -4.08      4.28 o 
 -12   3  18       25.11       35.33      5.29 o 
 -11   3  18        6.05        8.89      3.95 o 
 -10   3  18       44.07       47.24      4.54 o 
  -9   3  18        6.35        8.09      3.14 o 
  -8   3  18       73.60       95.39      5.13 o 
  -7   3  18       11.24       12.17      2.60 o 
  -6   3  18       28.97       37.27      3.84 o 
  -5   3  18       30.87       36.88      3.82 o 
  -4   3  18        8.03       14.13      4.17 o 
  -3   3  18        1.21       -2.30      3.08 o 
  -2   3  18       20.94       16.97      6.75 o 
  -1   3  18       12.17        4.77      3.88 o 
 -13   4  18        3.02        7.90      5.27 o 
 -12   4  18        1.19        1.46      3.95 o 
 -11   4  18        5.56        6.50      4.02 o 
 -10   4  18        1.72        0.75      3.79 o 
  -9   4  18        1.89        5.39      3.56 o 
  -8   4  18        1.90        4.10      2.74 o 
  -7   4  18       38.20       38.61      3.52 o 
  -6   4  18        1.78       -0.51      2.81 o 
  -5   4  18        3.86        4.52      3.12 o 
  -4   4  18        8.91        4.75      2.83 o 
  -3   4  18       48.09       56.89      5.34 o 
  -2   4  18        1.29       -0.95      3.10 o 
  -1   4  18        0.14        8.23      4.61 o 
 -11   5  18        2.86        0.30      4.19 o 
 -10   5  18        2.93        2.45      4.11 o 
  -9   5  18       35.60       42.57      8.06 o 
  -8   5  18        0.05       -2.85      3.34 o 
  -7   5  18        4.52        3.95      3.64 o 
  -6   5  18        1.80       -1.31      6.05 o 
  -5   5  18        6.32        2.20      8.72 o 
  -4   5  18        0.69        0.50      2.88 o 
  -3   5  18        0.17       -4.44      4.44 o 
  -2   5  18        0.69        3.95      4.61 o 
  -1   5  18       12.03       17.45      5.60 o 
  -8   6  18       25.20       26.99      6.91 o 
  -7   6  18        0.04       -3.91      7.57 o 
  -6   6  18       21.72       16.35      5.07 o 
  -5   6  18        0.17        3.74      4.28 o 
 -15   0  19        0.08       -5.60      7.24 o 
 -13   0  19       66.48       74.40     10.86 o 
 -11   0  19       14.19       15.47      7.24 o 
  -9   0  19      103.79       96.12      9.88 o 
  -7   0  19       29.61       16.46      5.60 o 
  -5   0  19       51.63       67.48      8.56 o 
  -3   0  19       25.46       34.56      7.24 o 
  -1   0  19       12.23       10.53      5.93 o 
 -15   1  19        3.19        9.55      7.90 o 
 -14   1  19       10.65        7.14      5.47 o 
 -13   1  19        0.20       -2.20      4.64 o 
 -12   1  19        0.86       -2.68      4.64 o 
 -11   1  19        0.35        2.10      4.40 o 
 -10   1  19        1.95        2.97      4.17 o 
  -9   1  19       13.83       17.90      4.53 o 
  -8   1  19       50.64       48.17      4.26 o 
  -7   1  19        0.95        2.14      4.77 o 
  -6   1  19        1.69       -0.82      2.90 o 
  -5   1  19        8.17        7.08      3.72 o 
  -4   1  19       22.90       21.48      4.42 o 
  -3   1  19        3.21       -1.02      3.79 o 
  -2   1  19        1.32       -3.14      3.14 o 
  -1   1  19       17.41       26.26      4.97 o 
 -14   2  19       11.26       12.51      7.57 o 
 -13   2  19        0.17       -5.00      5.00 o 
 -12   2  19        3.17        4.86      4.77 o 
 -11   2  19        3.12        0.05      4.40 o 
 -10   2  19       58.99       59.59      6.05 o 
  -9   2  19        5.19       10.18      4.17 o 
  -8   2  19        2.58        7.66      2.89 o 
  -7   2  19        0.50       -3.13      3.13 o 
  -6   2  19       24.20       29.88      4.64 o 
  -5   2  19        0.08        1.14      3.32 o 
  -4   2  19        0.42       -0.98      3.23 o 
  -3   2  19        1.30       -1.57      3.23 o 
  -2   2  19        8.74       13.13      4.07 o 
 -12   3  19        4.79        6.25      7.57 o 
 -11   3  19       21.37       27.98      8.23 o 
 -10   3  19        3.25       -4.28      6.25 o 
  -9   3  19       18.05       30.94      7.24 o 
  -8   3  19        2.97        5.34      2.84 o 
  -7   3  19       27.30       31.92      3.95 o 
  -6   3  19        0.01       -3.16      3.16 o 
  -5   3  19       19.33       18.46      4.35 o 
  -4   3  19        0.01       -1.09      6.58 o 
  -3   3  19        8.68       -0.03      7.41 o 
  -2   3  19        0.34       -3.62      5.27 o 
 -12   4  19        1.74        5.93      4.94 o 
 -11   4  19        0.00        1.65      5.27 o 
 -10   4  19       11.93       13.78      3.49 o 
  -9   4  19        3.90        0.99      3.71 o 
  -8   4  19        4.53        6.97      3.05 o 
  -7   4  19        0.10        3.31      3.10 o 
  -6   4  19       12.15        8.85      5.42 o 
  -5   4  19        0.71       -0.49      3.68 o 
  -4   4  19        0.13       -3.91      7.41 o 
  -9   5  19        0.68        1.98      4.94 o 
  -8   5  19       15.73       27.19      4.66 o 
  -7   5  19        0.95        1.46      3.13 o 
  -6   5  19        0.08       -4.09      4.17 o 
  -5   5  19        8.28       14.49      8.39 o 
 -12   0  20        0.87        6.25      7.24 o 
 -10   0  20       18.47        5.27      6.25 o 
  -8   0  20       28.28       34.56      6.91 o 
  -6   0  20       57.57       45.76      7.90 o 
  -4   0  20       12.35        9.55      5.93 o 
 -13   1  20        1.59       -4.89      4.89 o 
 -12   1  20       16.71       30.09      6.91 o 
 -11   1  20       31.54       42.08      6.17 o 
 -10   1  20       26.71       26.98      5.47 o 
  -9   1  20       19.03       31.40      5.23 o 
  -8   1  20        0.59        3.80      3.60 o 
  -7   1  20       11.00       12.84      3.96 o 
  -6   1  20        1.48        0.46      3.23 o 
  -5   1  20        2.30       -3.35      6.42 o 
  -4   1  20       10.36       18.07      4.53 o 
  -3   1  20       28.52       28.85      5.20 o 
 -13   2  20        0.13       -1.98      7.24 o 
 -12   2  20       13.39       14.59      5.47 o 
 -11   2  20       10.33       17.78      5.35 o 
 -10   2  20        0.27        0.01      4.30 o 
  -9   2  20       38.55       45.91      5.70 o 
  -8   2  20        6.65        8.31      4.07 o 
  -7   2  20        4.84       -1.62      5.27 o 
  -6   2  20        0.11       -3.32      3.32 o 
  -5   2  20       22.26       27.97      4.89 o 
  -4   2  20        2.54        5.15      3.84 o 
  -3   2  20        6.18        7.24      5.93 o 
 -10   3  20       24.35       39.50      8.56 o 
  -9   3  20        4.53        2.96      5.93 o 
  -8   3  20       14.81       17.78      6.58 o 
  -7   3  20        2.08        0.81      3.37 o 
  -6   3  20       12.52       10.79      4.94 o 
  -5   3  20        1.75       -2.78      3.64 o 
  -4   3  20       27.01       16.79      7.57 o 
  -7   4  20        0.50        0.66      4.28 o 
  -6   4  20        0.37       -6.29     11.69 o 
 -11   0  21      104.53      130.69     13.17 o 
  -9   0  21        0.01       -5.60      5.60 o 
  -7   0  21       33.60       47.73      8.23 o 
  -5   0  21       10.92       10.20      6.25 o 
 -11   1  21        0.07       -3.62      6.91 o 
 -10   1  21       10.05       20.01      5.47 o 
  -9   1  21        0.19        6.75      4.42 o 
  -8   1  21        9.31       25.27      4.66 o 
  -7   1  21        7.99        6.42      5.43 o 
  -6   1  21       17.82       20.88      4.64 o 
  -5   1  21        0.07       -3.14      3.14 o 
 -10   2  21        8.93       13.50      7.24 o 
  -9   2  21        0.59       -5.60      5.60 o 
  -8   2  21       15.66       27.65      6.91 o 
  -7   2  21        0.89        4.61      4.94 o 
  -6   2  21        0.07       -3.56      3.56 o 
  -5   2  21        0.15       -5.93      5.93 o 
                                                 
